# Supplementary material for: Architecture and Self-Assembly of Clostridium sporogenes and Clostridium botulinum Spore Surfaces Illustrate a General Protective Strategy across Spore Formers
Source: mSphere. 2020 Jul 1;5(4):e00424-20. doi: 10.1128/mSphere.00424-20 (PMC7333573; doi:10.1128/mSphere.00424-20)
Supplement: DATA SET S1 [file mSphere.00424-20-sd001.xlsx]

## Sheet: C-rich
Species	Genes encoding collagen-like-proteins				Nearby genes encoding C-rich proteins
	Gene name	GenBank accession (replicon/contig)	Gene location	Annotation	Gene name	Location	Annotation
Absiella dolichum AF35 6BH	DWZ83_00810	QRPK01000002	56007..56666	hypothetical protein	DWZ83_00800	53359..53538	rubredoxin/rubrerythrin
Absiella dolichum DSM 3991	EUBDOL_02146	DS483478	complement(70600..71379)	collagen triple helix repeat protein	EUBDOL_02146	complement(70600..71379)	collagen triple helix repeat protein
	EUBDOL_01565	DS483476	123211..126837	carbohydrate binding domain protein	EUBDOL_01547	109207..109335	hypothetical protein
					EUBDOL_01576	141562..141690	hypothetical protein
	EUBDOL_01210	DS483475	complement(185748..186467)	collagen triple helix repeat protein	EUBDOL_01225	complement(197505..197684)	hypothetical protein
					EUBDOL_01236	complement(205473..205919)	hypothetical protein
	EUBDOL_00137	DS483460	complement(28980..29306)	hypothetical protein	EUBDOL_00131	complement(22719..22841)	hypothetical protein
					EUBDOL_00137	complement(28980..29306)	hypothetical protein
					EUBDOL_00139	complement(31776..31979)	hypothetical protein
					EUBDOL_00148	38723..38878	hypothetical protein
Alkaliphilus metalliredigens QYMF	Amet_3437	CP000724	complement(3507533..3510124)	Collagen triple helix repeat	Amet_3434	3504466..3505119	conserved hypothetical protein
					Amet_3447	3520439..3520654	hypothetical protein
Alkaliphilus oremlandii OhILAs	Clos_0098	CP000853	complement(126494..126823)	hypothetical protein	Clos_0098	complement(126494..126823)	hypothetical protein
	Clos_0099	CP000853	127238..128383	Collagen triple helix repeat	Clos_0098	complement(126494..126823)	hypothetical protein
	Clos_0100	CP000853	128668..129990	Collagen triple helix repeat	Clos_0098	complement(126494..126823)	hypothetical protein
Alkaliphilus peptidifermentans DSM 18978	SAMN03080606_01867	FMUS01000010	complement(102792..103580)	Collagen triple helix repeat-containing protein	SAMN03080606_01885	120982..121632	hypothetical protein
	SAMN03080606_01868	FMUS01000010	complement(104041..104982)	Collagen triple helix repeat-containing protein	SAMN03080606_01885	120982..121632	hypothetical protein
	SAMN03080606_01869	FMUS01000010	complement(105231..106757)	Collagen triple helix repeat-containing protein	SAMN03080606_01885	120982..121632	hypothetical protein
Amphibacillus xylanus NBRC 15112	AXY_02370	AP012050	complement(230093..232366)	hypothetical protein	AXY_02320	225527..225910	hypothetical protein
Anaerobacillus alkalidiazotrophicus DSM 22531	BKP45_19085	MLQS01000030	667436..668038	hypothetical protein	BKP45_19125	complement(678100..678813)	hypothetical protein
Anaerobacillus alkalilacustris DSM 18345	BKP37_17760	MLQR01000050	complement(26957..27478)	hypothetical protein	BKP37_17750	25028..25726	hypothetical protein
Anaerobacillus isosaccharinicus NB2006	AWH56_07650	LQXD01000068	complement(83260..83763)	hypothetical protein	AWH56_07570	complement(69917..70090)	50S ribosomal protein L32
Anaerocolumna jejuensis DSM 15929	SAMN02745136_01191	FRAC01000007	565077..566168	BclB C-terminal domain-containing protein	SAMN02745136_01182	complement(553457..553675)	hypothetical protein
Anaerocolumna xylanovorans DSM 12503	SAMN02745217_02630	FRFD01000007	complement(203017..204123)	Collagen triple helix repeat-containing protein	SAMN02745217_02608	complement(184673..184942)	hypothetical protein
					SAMN02745217_02617	complement(191803..191988)	hypothetical protein
	SAMN02745217_02631	FRFD01000007	complement(204136..205239)	Collagen triple helix repeat-containing protein	SAMN02745217_02608	complement(184673..184942)	hypothetical protein
					SAMN02745217_02617	complement(191803..191988)	hypothetical protein
	SAMN02745217_02634	FRFD01000007	207632..208534	Collagen triple helix repeat-containing protein	SAMN02745217_02617	complement(191803..191988)	hypothetical protein
	SAMN02745217_03051	FRFD01000009	complement(50610..52925)	Collagen triple helix repeat-containing protein	SAMN02745217_03060	63959..64177	hypothetical protein
	SAMN02745217_02292	FRFD01000006	220205..220831	integrin beta 8	SAMN02745217_02273	complement(202463..202630)	4Fe-4S dicluster domain-containing protein
Anaerosporobacter mobilis DSM 15930	SAMN02746066_01295	FRCP01000007	complement(336275..337060)	LysM domain-containing protein	SAMN02746066_01287	complement(328178..328363)	large subunit ribosomal protein L28
Anaerostipes caccae 3 2 56FAA	HMPREF1011_00994	GL629688	63385..64125	collagen triple helix repeat containing protein	HMPREF1011_01007	complement(71601..71822)	keratin associated protein 6-2 protein
Anaerotignum lactatifermentans An75	B5G26_03175	NFHM01000002	complement(106396..107400)	hypothetical protein	B5G26_03080	87317..87511	4Fe-4S ferredoxin
Anaerotignum lactatifermentans DSM 14214	SAMN02745138_01239	FRAH01000017	complement(18117..19196)	Collagen triple helix repeat-containing protein	SAMN02745138_01221	437..631	4Fe-4S dicluster domain-containing protein
Anaerotignum propionicum DSM 1682	SAMN02745151_02187	FQUA01000010	complement(54140..55375)	Collagen triple helix repeat-containing protein	SAMN02745151_02203	complement(73271..73561)	pyruvate ferredoxin oxidoreductase delta subunit
	SAMN02745151_02188	FQUA01000010	complement(55496..56875)	BclB C-terminal domain-containing protein	SAMN02745151_02203	complement(73271..73561)	pyruvate ferredoxin oxidoreductase delta subunit
Anaerotignum propionicum DSM 1682 X2	CPRO_10410	CP014223	1062523..1063902	collagen triple helix repeat (20 copies)	porD_1	1045837..1046127	pyruvate synthase subunit PorD
	CPRO_10420	CP014223	1064023..1065258	collagen triple helix repeat (20 copies)	porD_1	1045837..1046127	pyruvate synthase subunit PorD
Anaerotruncus colihominis 2789STDY5834939	ERS852551_01866	CZBE01000011	102455..103240	Collagen triple helix repeat (20 copies)	ERS852551_01857	complement(93905..94111)	Ferredoxin III
	ERS852551_03542	CZBE01000036	complement(8476..8778)	Head fiber protein	ERS852551_03562	complement(26899..27045)	Uncharacterised protein
Anaerotruncus colihominis An174	B5F10_06080	NFKQ01000006	83909..84694	hypothetical protein	B5F10_06035	complement(75359..75565)	2-oxoacid:acceptor oxidoreductase
Anaerotruncus colihominis An175	B5F11_06710	NFKP01000006	79028..79813	hypothetical protein	B5F11_06665	complement(70479..70685)	2-oxoacid:acceptor oxidoreductase
Anaerotruncus colihominis An251	B5F55_10875	NFJJ01000006	complement(95690..96475)	hypothetical protein	B5F55_10920	104819..105025	2-oxoacid:acceptor oxidoreductase
Anaerotruncus colihominis DSM 17241	ANACOL_04432	DS544193	191006..192178	collagen triple helix repeat protein	ANACOL_04412	complement(174266..174391)	hypothetical protein
	ANACOL_03030	DS544185	295764..296408	collagen triple helix repeat protein	ANACOL_03019	complement(287073..287279)	4Fe-4S binding domain protein
Anoxybacillus flavithermus B4168	B4168_2146	LQYU01000020	complement(378249..379454)	hypothetical protein	B4168_2152	383316..383516	hypothetical protein
					B4168_2164	complement(390621..390746)	hypothetical protein
	B4168_1032	LQYU01000026	491798..492703	L-serine dehydratase, alpha subunit	B4168_1012	complement(475437..475580)	hypothetical protein
					B4168_1022	complement(483344..483493)	hypothetical protein
					B4168_1030	491001..491114	hypothetical protein
	B4168_2848	LQYU01000035	complement(49668..50330)	hypothetical protein	B4168_2858	56188..56319	hypothetical protein
Anoxybacillus sp B2M1 b2m1	GFC28_2511	CP015435	complement(2506956..2508455)	collagen triple helix repeat family protein	GFC28_2510	complement(2506170..2506559)	putative collagen-like protein
					rpmJ	complement(2515948..2516061)	ribosomal protein L36
					rpsZ	complement(2521959..2522144)	30S ribosomal protein S14 type Z
Anoxybacillus sp B7M1 b7m1	GFC29_2924	CP015436	2951381..2952880	collagen triple helix repeat family protein	rpsZ	2937692..2937877	30S ribosomal protein S14 type Z
					rpmJ	2943775..2943888	ribosomal protein L36
					GFC29_2925	2953277..2953666	putative collagen-like protein
Anoxybacillus sp BCO1	LR68_02045	JRLC01000012	55495..55743	hypothetical protein	LR68_02050	complement(58779..58928)	hypothetical protein
Anoxybacillus sp P3H1B	AT864_03048	LPUG01000025	54381..55781	hypothetical protein	rpsZ	40686..40871	30S ribosomal protein S14 type Z
					rpmJ	46769..46882	50S ribosomal protein L36
					AT864_03049	56167..56568	hypothetical protein
Aquisalibacillus elongatus DSM 18090	EDC24_2666	RKRF01000012	159618..160442	collagen triple helix repeat protein	EDC24_2664	complement(158657..158800)	hypothetical protein
					EDC24_2665	complement(158944..159432)	spore coat protein Z
Asaccharospora irregularis DSM 2635	SAMN04488530_10310	FQWX01000003	complement(4723..5433)	Collagen triple helix repeat-containing protein	SAMN04488530_1034	1414..1602	ferredoxin
					SAMN04488530_10327	20669..20860	hypothetical protein
Bacillus aerius CH2 D42 30	D7Y08_01580	RAZC01000001	308326..308775	collagen-like protein	D7Y08_01525	300285..300509	spore coat protein
					D7Y08_01545	302036..302362	transglycosylase
Bacillus alcalophilus ATCC 27647 CGMCC 1 3604 AV1934	BALCAV_0210865	ALPT02000032	complement(13224..13928)	UDP-3-O-(3-hydroxymyristoyl) glucosamine N-acyltransferase	BALCAV_0210895	17877..18557	hypothetical protein
	BALCAV_0210875	ALPT02000032	complement(15190..15984)	bclB domain-containing protein	BALCAV_0210895	17877..18557	hypothetical protein
Bacillus altitudinis 123	DEJ56_07350	QENO01000003	7355..9049	collagen-like triple helix repeat-containing protein	DEJ56_07365	complement(10425..10565)	hypothetical protein
Bacillus altitudinis 41KF2b	BA79_07196	ASJC01000003	complement(164654..165052)	hypothetical protein	BA79_07231	complement(170914..171279)	electron transporter
Bacillus altitudinis CHB19	EVS87_00010	SPNA01000001	complement(1489..2216)	collagen-like protein	EVS87_00005	complement(1..1309)	hypothetical protein
Bacillus altitudinis MG75	US8_00042	QIMF01000001	complement(39310..39717)	hypothetical protein	US8_00047	complement(43149..43346)	hypothetical protein
					US8_00060	complement(51912..52145)	hypothetical protein
Bacillus altitudinis RIT380	ABW03_19110	LDPI01000046	10264..10662	phage protein	ABW03_19075	4040..4405	HNH endonuclease
Bacillus altitudinis lc5	CTM99_01820	QGGD01000101	20117..20515	collagen-like protein	CTM99_01775	13521..13877	HNH endonuclease
Bacillus amyloliquefaciens 2	BN2127_JRS8_03359	CYHP01000066	8545..9090	Collagen triple helix repeat (20 copies)	BN2127_JRS8_03348	776..1000	hypothetical protein
Bacillus amyloliquefaciens B15	A1R12_10195	CP014783	complement(2162099..2162515)	hypothetical protein	A1R12_10225	complement(2168382..2168747)	HNH endonuclease
Bacillus amyloliquefaciens B425	B425_1356	LQYP01000020	complement(47039..48907)	hypothetical protein	B425_1352	44846..45391	hypothetical protein
Bacillus amyloliquefaciens Bs006	AN272_19320	LJAU01000066	complement(17151..17696)	hypothetical protein	AN272_19385	complement(27329..27604)	hypothetical protein
					AN272_19410	complement(28810..28992)	hypothetical protein
	AN272_19620	LJAU01000074	complement(1..640)	spore surface glycoprotein BclB	AN272_19620	complement(1..640)	spore surface glycoprotein BclB
Bacillus amyloliquefaciens CHCC26933	C3733_05250	PQWK01000002	complement(46946..48883)	hypothetical protein	C3733_05235	44754..45299	hypothetical protein
Bacillus amyloliquefaciens DSM 7	p022	FN597644	973953..974207	hypothetical protein SPP1p022	yoyH1	complement(961530..961709)	conserved hypothetical protein; phage SPbeta
	RBAM13010	FN597644	complement(1402991..1404859)	RBAM13010	RBAM12980	1400798..1401343	RBAM12980
Bacillus amyloliquefaciens FS1092	E3U39_16660	CP038028	3316602..3317147	collagen-like protein	E3U39_16540	3302600..3302827	hypothetical protein
					E3U39_16575	3305306..3305488	hypothetical protein
Bacillus amyloliquefaciens HK1	BUN12_0133	CP018902	97752..98006	hypothetical protein	BUN12_0115	complement(85329..85508)	hypothetical protein
					BUN12_0117	complement(86073..86189)	hypothetical protein
	BUN12_0594	CP018902	complement(526791..528659)	Complement C1q tumor necrosis factor-like protein 9B	BUN12_0591	524598..525143	hypothetical protein
Bacillus amyloliquefaciens IT 45	KSO_007070	CP004065	1343985..1344383	Collagen alpha-5(VI) chain Collagen alpha-1(XXIX) chain	KSO_006970	1331599..1331715	hypothetical protein
					KSO_007035	1337755..1338120	HNH endonuclease
	KSO_015950	CP004065	complement(3209913..3210662)	Collagen alpha-5(VI) chain Collagen alpha-1(XXIX) chain	KSO_015980	3215765..3215896	hypothetical protein
Bacillus amyloliquefaciens K2	BKP66_00780	MOEA01000001	complement(255468..255920)	hypothetical protein	BKP66_00860	complement(267650..267865)	hypothetical protein
					BKP66_00865	complement(267905..268093)	hypothetical protein
	BKP66_02850	MOEA01000001	711178..713430	hypothetical protein	BKP66_02865	complement(715077..715592)	hypothetical protein
Bacillus amyloliquefaciens LFB112	U722_09905	CP006952	complement(2031891..2032436)	hypothetical protein	U722_09975	complement(2042422..2042604)	hypothetical protein
					U722_10020	complement(2046489..2046599)	hypothetical protein
Bacillus amyloliquefaciens LL3	LL3_01419	CP002634	complement(1319570..1321330)	Complement C1q tumor necrosis factor-like protein 9B	LL3_01416	1317377..1317922	hypothetical protein
Bacillus amyloliquefaciens LM2303	BSF20_19110	CP018152	complement(3926965..3927177)	hypothetical protein	BSF20_19180	3939201..3939380	hypothetical protein
Bacillus amyloliquefaciens MT45	WV34_07095	CP011252	complement(1359874..1362135)	triple helix repeat-containing collagen	WV34_07080	1357682..1358227	hypothetical protein
Bacillus amyloliquefaciens RD7 7	BARD7_01275	CP016913	complement(1253312..1255438)	Collagen alpha-2(I) chain	BARD7_01272	1251111..1251665	Glutamyl endopeptidase
Bacillus amyloliquefaciens SRCM101266	SRCM101266_02048	LYUG01000019	495693..497561	Collagen alpha-2(I) chain	SRCM101266_02051	complement(499209..499754)	hypothetical protein
Bacillus amyloliquefaciens SRCM101267	S101267_01515	CP021505	complement(1403313..1405181)	Collagen alpha-2(I) chain	S101267_01512	1401120..1401665	hypothetical protein
	S101267_01962	CP021505	1900426..1900893	Complement C1q subcomponent subunit	S101267_01942	complement(1882914..1883129)	hypothetical protein
Bacillus amyloliquefaciens SRCM101294	SRCM101294_00701	LZZO01000001	793110..795236	Collagen alpha-2(I) chain	SRCM101294_00704	complement(796883..797428)	hypothetical protein
Bacillus amyloliquefaciens UASWS BA1	N786_15870	AWQY01000006	complement(246153..246551)	hypothetical protein	N786_15905	complement(252416..252781)	HNH endonuclease
					N786_15970	complement(258821..258937)	hypothetical protein
Bacillus amyloliquefaciens UMAF6614	BAMY6614_00105	CP006960	complement(16060..16464)	hypothetical protein	BAMY6614_00195	complement(26767..27012)	hypothetical protein
					BAMY6614_00235	complement(30181..30291)	hypothetical protein
Bacillus amyloliquefaciens XH7	BAXH7_02156	CP002927	2079027..2080895	hypothetical protein	BAXH7_02159	complement(2082543..2083088)	hypothetical protein
Bacillus amyloliquefaciens Y14	BAMY_10425	CP017953	complement(2169828..2170226)	hypothetical protein	BAMY_10455	complement(2176092..2176457)	HNH endonuclease
Bacillus amyloliquefaciens Y2	MUS_1933	CP003332	complement(1869593..1869853)	hypothetical protein	MUS_1946	1886119..1886313	hypothetical protein
Bacillus amyloliquefaciens YP6	D2M30_06715	CP032146	complement(1274131..1276338)	collagen-like protein	D2M30_06700	1271939..1272484	hypothetical protein
	D2M30_13420	CP032146	complement(2651896..2652294)	collagen-like protein	D2M30_13455	complement(2658160..2658525)	HNH endonuclease
Bacillus anthracis 2000031006	NX97_26375	JTAS01000075	complement(31297..32031)	triple helix repeat-containing collagen	NX97_26430	complement(40293..40751)	spore coat protein
					NX97_26450	complement(42272..42742)	spore coat protein
	NX97_16150	JTAS01000050	complement(595348..595902)	BclA protein	NX97_16045	577881..578048	hypothetical protein
	NX97_16155	JTAS01000050	596136..596454	hypothetical protein	NX97_16045	577881..578048	hypothetical protein
Bacillus anthracis 2000031008	OY20_09070	JTAP01000033	complement(434879..435577)	hypothetical protein	OY20_09125	complement(443839..444297)	spore coat protein
					OY20_09145	complement(445818..446288)	spore coat protein
	OY20_14760	JTAP01000034	complement(565010..565852)	hypothetical protein	OY20_14870	complement(584336..584503)	hypothetical protein
	OY20_14765	JTAP01000034	566483..567037	BclA protein	OY20_14870	complement(584336..584503)	hypothetical protein
Bacillus anthracis 2000031021	DJ48_2747	CP007618	2623927..2625102	collagen triple helix repeat family protein	DJ48_2762	complement(2637306..2637515)	hypothetical protein
	bclA	CP007618	2837133..2837858	bclA	DJ48_2977	2826420..2826890	spore coat Z family protein
					DJ48_2980	2828412..2828870	spore coat Z family protein
	DJ48_4993	CP007618	4734203..4736215	exosporium leader peptide domain protein	DJ48_5012	complement(4747754..4748068)	hypothetical protein
Bacillus anthracis 2000031023	OY21_18020	JTAQ01000028	complement(264914..265468)	BclA protein	OY21_17915	247439..247606	hypothetical protein
	OY21_25265	JTAQ01000031	complement(530247..531035)	triple helix repeat-containing collagen	OY21_25340	complement(541259..541729)	spore coat protein
	OY21_08685	JTAQ01000023	317401..317847	membrane protein	OY21_08685	317920..318388	membrane protein
Bacillus anthracis 2000031027	OY22_06585	JTAR01000023	complement(162915..163469)	BclA protein	OY22_06480	145448..145615	hypothetical protein
					OY22_06595	164070..164781	hypothetical protein
	OY22_06590	JTAR01000023	163703..163939	hypothetical protein	OY22_06480	145448..145615	hypothetical protein
					OY22_06595	164070..164781	hypothetical protein
Bacillus anthracis 2000031031	OY23_06695	JSZP01000022	complement(454815..455933)	hypothetical protein	OY23_06805	complement(474029..474196)	hypothetical protein
	OY23_06700	JSZP01000022	456167..456721	BclA protein	OY23_06805	complement(474029..474196)	hypothetical protein
	OY23_26635	JSZP01000044	482169..482858	hypothetical protein	OY23_26560	471458..471928	spore coat protein
					OY23_26580	473449..473907	spore coat protein
Bacillus anthracis 2000031038	OY33_05070	JSZZ01000012	482446..483144	hypothetical protein	OY33_04995	471735..472205	spore coat protein
					OY33_05015	473726..474184	spore coat protein
	OY33_13865	JSZZ01000036	complement(595455..596009)	BclA protein	OY33_13760	577990..578157	hypothetical protein
	OY33_13870	JSZZ01000036	596243..597280	hypothetical protein	OY33_13760	577990..578157	hypothetical protein
Bacillus anthracis 2000031039	OY25_07825	JSZR01000024	complement(264901..265455)	BclA protein	OY25_07720	247419..247586	hypothetical protein
	OY25_07830	JSZR01000024	265689..266735	hypothetical protein	OY25_07720	247419..247586	hypothetical protein
	OY25_25535	JSZR01000030	482427..483215	triple helix repeat-containing collagen	OY25_25460	471711..472181	spore coat protein
					OY25_25480	473702..474160	spore coat protein
Bacillus anthracis 2000031052	OY26_09075	JSZS01000033	complement(302413..303129)	hypothetical protein	OY26_09130	complement(311392..311850)	spore coat protein
					OY26_09150	complement(313372..313842)	spore coat protein
	OY26_15030	JSZS01000040	596418..596780	hypothetical protein	OY26_14920	578086..578253	hypothetical protein
Bacillus anthracis 2000031075	OY27_11830	JSZT01000035	complement(613356..613910)	BclA protein	OY27_11725	595889..596056	hypothetical protein
	OY27_11835	JSZT01000035	614144..614342	hypothetical protein	OY27_11725	595889..596056	hypothetical protein
Bacillus anthracis 2000031709	OY28_05760	JSZU01000018	596262..597461	hypothetical protein	OY28_05650	578017..578184	hypothetical protein
	OY28_15650	JSZU01000029	482406..483104	hypothetical protein	OY28_15575	471695..472165	spore coat protein
					OY28_15595	473686..474144	spore coat protein
	OY28_20760	JSZU01000032	740121..740378	membrane protein	OY28_20760	740121..740378	membrane protein
					OY28_20765	740457..741093	membrane protein
Bacillus anthracis 2000031765	OY29_05090	JSZV01000017	153282..153728	membrane protein	OY29_05095	153852..154296	membrane protein
	OY29_18300	JSZV01000039	complement(563645..564527)	hypothetical protein	OY29_18300	complement(563645..564527)	hypothetical protein
					OY29_18410	complement(582787..582954)	hypothetical protein
	OY29_18305	JSZV01000039	565011..565565	BclA protein	OY29_18300	complement(563645..564527)	hypothetical protein
					OY29_18410	complement(582787..582954)	hypothetical protein
	OY29_24785	JSZV01000040	complement(641153..641941)	triple helix repeat-containing collagen	OY29_24840	complement(650202..650660)	spore coat protein
					OY29_24860	complement(652181..652651)	spore coat protein
Bacillus anthracis 2000032819	OY30_16395	JSZW01000041	482498..483286	triple helix repeat-containing collagen	OY30_16320	471752..472222	spore coat protein
					OY30_16340	473779..474237	spore coat protein
	OY30_24600	JSZW01000042	complement(563691..564512)	hypothetical protein	OY30_24710	complement(582857..583024)	hypothetical protein
	OY30_24605	JSZW01000042	565081..565635	BclA protein	OY30_24710	complement(582857..583024)	hypothetical protein
Bacillus anthracis 2000032832	OY31_17215	JSZX01000031	complement(435318..436106)	triple helix repeat-containing collagen	OY31_17290	complement(446324..446794)	spore coat protein
	OY31_22310	JSZX01000034	336975..337421	membrane protein	OY31_22310	337541..337985	membrane protein
	OY31_25930	JSZX01000035	complement(595385..595939)	BclA protein	OY31_25825	577996..578163	hypothetical protein
Bacillus anthracis 2000032879	OY32_20800	JSZY01000050	complement(595598..596152)	BclA protein	OY32_20695	578123..578290	hypothetical protein
	OY32_20805	JSZY01000050	596386..597378	hypothetical protein	OY32_20695	578123..578290	hypothetical protein
	OY32_26630	JSZY01000053	482493..482672	hypothetical protein	OY32_26555	471777..472247	spore coat protein
					OY32_26575	473768..474226	spore coat protein
Bacillus anthracis 2000032892	OY24_15680	JSZQ01000036	complement(560037..561011)	hypothetical protein	OY24_15790	complement(579097..579264)	hypothetical protein
	OY24_26600	JSZQ01000048	482151..482948	triple helix repeat-containing collagen	OY24_26525	471441..471911	spore coat protein
					OY24_26545	473432..473890	spore coat protein
Bacillus anthracis 2000032951	OY34_13175	JTAA01000027	complement(595534..596088)	BclA protein	OY34_13070	578067..578234	hypothetical protein
	OY34_13180	JTAA01000027	596322..597470	hypothetical protein	OY34_13070	578067..578234	hypothetical protein
	OY34_21445	JTAA01000052	complement(440131..440829)	hypothetical protein	OY34_21500	complement(449091..449549)	spore coat protein
					OY34_21520	complement(451070..451540)	spore coat protein
Bacillus anthracis 2000032967	OY35_11120	JTAB01000044	complement(595541..596095)	BclA protein	OY35_11015	578075..578242	hypothetical protein
	OY35_21825	JTAB01000060	482181..482879	hypothetical protein	OY35_21750	471470..471940	spore coat protein
					OY35_21770	473461..473919	spore coat protein
Bacillus anthracis 2000032968	OY36_19980	JTAC01000062	124282..125613	hypothetical protein	OY36_19975	complement(123311..124271)	hypothetical protein
	OY36_26070	JTAC01000080	complement(112259..113350)	hypothetical protein	OY36_26180	complement(131438..131605)	hypothetical protein
	OY36_26075	JTAC01000080	113584..114138	BclA protein	OY36_26180	complement(131438..131605)	hypothetical protein
Bacillus anthracis 2000032975	OY37_22480	JTAD01000041	complement(564268..565260)	hypothetical protein	OY37_22590	complement(583270..583437)	hypothetical protein
	OY37_22485	JTAD01000041	565494..566048	BclA protein	OY37_22590	complement(583270..583437)	hypothetical protein
Bacillus anthracis 2000032979	OY38_15700	JTAE01000052	complement(31094..31675)	hypothetical protein	OY38_15755	complement(40218..40676)	spore coat protein
					OY38_15775	complement(42197..42667)	spore coat protein
	OY38_25735	JTAE01000054	complement(595503..596057)	BclA protein	OY38_25630	578028..578195	hypothetical protein
	OY38_25740	JTAE01000054	596291..597283	hypothetical protein	OY38_25630	578028..578195	hypothetical protein
Bacillus anthracis 2000032989	OY39_07625	JTAF01000019	complement(563030..564130)	hypothetical protein	OY39_07730	complement(582175..582342)	hypothetical protein
	OY39_07630	JTAF01000019	564364..564918	BclA protein	OY39_07730	complement(582175..582342)	hypothetical protein
Bacillus anthracis 2002013094	BF27_293	CP009902	complement(266875..268290)	collagen triple helix repeat family protein	BF27_278	complement(260984..261367)	HNH endonuclease family protein
					BF27_281	complement(261858..262028)	hypothetical protein
					BF27_282	complement(262025..262279)	hypothetical protein
	BF27_352	CP009902	complement(307600..309015)	collagen triple helix repeat family protein	BF27_337	complement(301709..302092)	HNH endonuclease family protein
					BF27_340	complement(302583..302753)	hypothetical protein
					BF27_341	complement(302750..303004)	hypothetical protein
	BF27_502	CP009902	454345..455520	collagen triple helix repeat family protein	BF27_516	complement(467723..467932)	hypothetical protein
	bclA	CP009902	667563..668288	bclA	BF27_731	656850..657320	spore coat Z family protein
					BF27_734	658842..659300	spore coat Z family protein
	BF27_2759	CP009902	2567440..2569452	exosporium leader peptide domain protein	BF27_2777	complement(2580992..2581366)	hypothetical protein
Bacillus anthracis 2002013094 2	OY40_01000	JTAG01000005	complement(23264..24679)	hypothetical protein	OY40_00935	complement(17373..17756)	HNH endonuclease
					OY40_00950	complement(18414..18668)	transglycosylase
	OY40_15750	JTAG01000058	596685..597020	hypothetical protein	OY40_15640	578353..578520	hypothetical protein
	OY40_17005	JTAG01000061	212647..213372	hypothetical protein	OY40_16930	201934..202404	spore coat protein
					OY40_16950	203926..204384	spore coat protein
Bacillus anthracis 34F2 Sterne	CKL85_23190	NRIV01000010	131736..133679	collagen-like protein	CKL85_23285	complement(145219..145533)	hypothetical protein
	CKL85_06555	NRIV01000002	complement(455109..456128)	hypothetical protein	CKL85_06665	complement(474216..474383)	hypothetical protein
	CKL85_06560	NRIV01000002	456362..456916	collagen-like protein	CKL85_06665	complement(474216..474383)	hypothetical protein
	CKL85_12570	NRIV01000004	150757..151653	hypothetical protein	CKL85_12495	140041..140511	spore coat protein
					CKL85_12515	142032..142490	spore coat protein Z
	CKL85_19550	NRIV01000007	153238..153987	collagen-like protein	CKL85_19545	152979..153119	hypothetical protein
Bacillus anthracis 44 NIAH	bclA	BBWX01000027	complement(47692..48435)	BclA protein	cotZ-1	complement(56702..57160)	spore coat protein z
Bacillus anthracis 52 40 NIAH	bclA	BBWY01000010	complement(435364..436278)	BclA protein	cotZ-1	complement(444545..445003)	spore coat protein z
					cotZ-2	complement(446524..446994)	spore coat protein z
	BA5240_2364	BBWY01000016	complement(328836..329390)	BclA protein	BA5240_2343	311369..311536	hypothetical protein
	BA5240_2365	BBWY01000016	329624..330562	exosporium protein H	BA5240_2343	311369..311536	hypothetical protein
Bacillus anthracis 52 G	U369_06495	CM002395	complement(1182886..1183764)	BclA protein	U369_06555	complement(1192301..1192759)	spore coat protein
					U369_06575	complement(1194280..1194750)	spore coat protein
	U369_06500	CM002395	1183793..1184020	hypothetical protein	U369_06555	complement(1192301..1192759)	spore coat protein
					U369_06575	complement(1194280..1194750)	spore coat protein
	U369_12400	CM002395	2280858..2281931	hypothetical protein	U369_12290	2262603..2262770	hypothetical protein
	U369_23360	CM002395	complement(4332689..4333222)	hypothetical protein	U369_23370	complement(4333638..4333739)	hypothetical protein
Bacillus anthracis 55 VNIIVViM	BKN52_03110	MLJX01000001	complement(595408..595962)	BclA protein	BKN52_03005	577941..578108	hypothetical protein
	BKN52_06570	MLJX01000003	482838..483626	hypothetical protein	BKN52_06495	472127..472597	spore coat protein
					BKN52_06515	474118..474576	spore coat protein
Bacillus anthracis 8903 G	U368_06330	CM002401	complement(1183139..1184017)	BclA protein	U368_06390	complement(1192626..1193084)	spore coat protein
					U368_06410	complement(1194605..1195075)	spore coat protein
	U368_06335	CM002401	1184118..1184345	hypothetical protein	U368_06390	complement(1192626..1193084)	spore coat protein
					U368_06410	complement(1194605..1195075)	spore coat protein
	U368_12235	CM002401	2281288..2282388	hypothetical protein	U368_12125	2263033..2263200	hypothetical protein
	U368_23170	CM002401	complement(4333038..4333571)	hypothetical protein	U368_23180	complement(4333987..4334088)	hypothetical protein
Bacillus anthracis 9080 G	U365_12950	CM002398	complement(1183067..1184215)	BclA protein	U365_13005	complement(1192482..1192940)	spore coat protein
					U365_13025	complement(1194461..1194931)	spore coat protein
	U365_04220	CM002398	complement(2281515..2282069)	hypothetical protein	U365_04110	2263871..2264038	hypothetical protein
					U365_04145	complement(2266761..2266886)	hypothetical protein
					U365_04250	2287938..2288571	O-methyltransferase
	U365_04225	CM002398	2282303..2283403	hypothetical protein	U365_04110	2263871..2264038	hypothetical protein
					U365_04145	complement(2266761..2266886)	hypothetical protein
					U365_04250	2287938..2288571	O-methyltransferase
	U365_21150	CM002398	complement(4336752..4337501)	hypothetical protein	U365_21155	complement(4337620..4337721)	hypothetical protein
Bacillus anthracis A Br 003	DJ49_2569	KN050651	complement(3469192..3470292)	exosporium leader peptide domain protein	DJ49_2585	3485616..3486017	hypothetical protein
	bclA	KN050651	4566910..4567314	bclA	DJ49_3734	4556194..4556664	spore coat Z family protein
					DJ49_3737	4558185..4558643	spore coat Z family protein
Bacillus anthracis A0021	ADT21_26270	LHUN01000032	complement(595051..595605)	BclA protein	ADT21_26165	577662..577829	hypothetical protein
	ADT21_26275	LHUN01000032	595839..596993	hypothetical protein	ADT21_26165	577662..577829	hypothetical protein
	ADT21_06025	LHUN01000008	complement(209894..210709)	hypothetical protein	ADT21_06080	complement(218971..219429)	spore coat protein
					ADT21_06100	complement(220950..221420)	spore coat protein
Bacillus anthracis A0389	ADT20_17405	LHUO01000014	499387..500328	hypothetical protein	ADT20_17330	488704..489174	spore coat protein
					ADT20_17350	490695..491153	spore coat protein
	ADT20_25665	LHUO01000023	complement(595537..596091)	BclA protein	ADT20_25560	578070..578237	hypothetical protein
	ADT20_25670	LHUO01000023	596325..597425	hypothetical protein	ADT20_25560	578070..578237	hypothetical protein
Bacillus anthracis A1039	JF23_14040	LAKZ01000016	499421..500209	triple helix repeat-containing collagen	JF23_13965	488705..489175	spore coat protein
					JF23_13985	490696..491154	spore coat protein
	JF23_20840	LAKZ01000025	complement(600719..601819)	hypothetical protein	JF23_20950	complement(619889..620056)	hypothetical protein
Bacillus anthracis A1075	KD34_25960	LBFE01000022	596304..597404	hypothetical protein	KD34_25850	578067..578234	hypothetical protein
	KD34_14400	LBFE01000003	482493..483281	triple helix repeat-containing collagen	KD34_14325	471777..472247	spore coat protein
					KD34_14345	473768..474226	spore coat protein
Bacillus anthracis A1144	KD35_07675	CP010852	complement(1465979..1466767)	triple helix repeat-containing collagen	KD35_07730	complement(1475029..1475487)	spore coat protein
					KD35_07750	complement(1477008..1477478)	spore coat protein
	KD35_13385	CP010852	complement(2533935..2534489)	BclA protein	KD35_13280	2516468..2516635	hypothetical protein
	KD35_13390	CP010852	2534723..2535985	hypothetical protein	KD35_13280	2516468..2516635	hypothetical protein
Bacillus anthracis A142	DBA56_08055	QAEI01000001	complement(1449193..1450140)	collagen-like protein	DBA56_08060	complement(1450250..1450390)	hypothetical protein
	DBA56_13360	QAEI01000002	complement(600722..601822)	hypothetical protein	DBA56_13470	complement(619910..620077)	hypothetical protein
	DBA56_13365	QAEI01000002	602056..602610	collagen-like protein	DBA56_13470	complement(619910..620077)	hypothetical protein
	DBA56_19160	QAEI01000003	complement(436332..437120)	hypothetical protein	DBA56_19215	complement(445387..445845)	spore coat protein Z
					DBA56_19235	complement(447366..447836)	spore coat protein
Bacillus anthracis A155	DBA57_01950	QAEJ01000001	319731..320678	collagen-like protein	DBA57_01945	319481..319621	hypothetical protein
	DBA57_13260	QAEJ01000002	596302..597402	hypothetical protein	DBA57_13150	578065..578232	hypothetical protein
	DBA57_19140	QAEJ01000003	complement(435170..435958)	hypothetical protein	DBA57_19195	complement(444225..444683)	spore coat protein Z
					DBA57_19215	complement(446204..446674)	spore coat protein
Bacillus anthracis A16 LA896	DBA60_08020	QAEM01000001	complement(1447197..1448117)	collagen-like protein	DBA60_08025	complement(1448227..1448367)	hypothetical protein
	DBA60_12280	QAEM01000002	complement(600680..601393)	exosporium protein	DBA60_12390	complement(619482..619649)	hypothetical protein
	DBA60_12285	QAEM01000002	601627..602181	collagen-like protein	DBA60_12390	complement(619482..619649)	hypothetical protein
	DBA60_18055	QAEM01000003	complement(437158..437919)	hypothetical protein	DBA60_18110	complement(446183..446641)	spore coat protein Z
					DBA60_18130	complement(448161..448631)	spore coat protein
	DBA60_19290	QAEM01000003	complement(649829..650815)	Gly-Xaa-Xaa repeat protein	DBA60_19215	637443..637652	hypothetical protein
Bacillus anthracis A24 TN Bovine Sokol	DBA59_01220	QAEL01000001	complement(226558..227298)	exosporium leader peptide-containing protein	DBA59_01330	complement(245386..245553)	hypothetical protein
	DBA59_01225	QAEL01000001	227531..228085	collagen-like protein	DBA59_01330	complement(245386..245553)	hypothetical protein
	DBA59_07095	QAEL01000002	complement(454527..455438)	collagen-like protein	DBA59_07100	complement(455548..455688)	hypothetical protein
	DBA59_16810	QAEL01000005	206556..207542	Gly-Xaa-Xaa repeat protein	DBA59_16890	complement(219718..219927)	hypothetical protein
	DBA59_18055	QAEL01000005	419106..419867	hypothetical protein	DBA59_17980	408392..408862	spore coat protein
					DBA59_18000	410382..410840	spore coat protein Z
Bacillus anthracis A46	DBA61_01905	QAEN01000001	318121..319041	collagen-like protein	DBA61_01900	317871..318011	hypothetical protein
	DBA61_11325	QAEN01000003	complement(266036..266776)	exosporium leader peptide-containing protein	DBA61_11435	complement(284868..285035)	hypothetical protein
	DBA61_11330	QAEN01000003	267010..267564	collagen-like protein	DBA61_11435	complement(284868..285035)	hypothetical protein
	DBA61_17100	QAEN01000004	complement(437158..437919)	hypothetical protein	DBA61_17155	complement(446183..446641)	spore coat protein Z
					DBA61_17175	complement(448161..448631)	spore coat protein
	DBA61_18335	QAEN01000004	complement(649829..650815)	Gly-Xaa-Xaa repeat protein	DBA61_18260	637443..637652	hypothetical protein
Bacillus anthracis AFS001713	CN518_07845	NTZN01000011	414..1058	hypothetical protein	CN518_07950	20199..20384	cold-shock protein
	CN518_13755	NTZN01000015	complement(160770..161297)	ABC transporter permease	CN518_13725	158829..159023	hypothetical protein
					CN518_13815	168586..168840	hypothetical protein
	CN518_16585	NTZN01000017	complement(164141..166654)	collagen-like triple helix repeat-containing protein	CN518_16685	184745..184921	DUF1272 domain-containing protein
	CN518_16590	NTZN01000017	complement(166677..169151)	collagen-like triple helix repeat-containing protein	CN518_16685	184745..184921	DUF1272 domain-containing protein
	CN518_19080	NTZN01000021	91888..92075	collagen-like protein	CN518_18960	72102..72194	hypothetical protein
					CN518_19080	91888..92075	collagen-like protein
	CN518_28985	NTZN01000043	complement(60987..62531)	collagen-like repeat preface domain-containing protein	CN518_28910	48575..48784	hypothetical protein
	CN518_03320	NTZN01000006	150221..151009	hypothetical protein	CN518_03245	139527..139997	spore coat protein
					CN518_03265	141508..141966	spore coat protein
Bacillus anthracis AFS002415	CN504_14920	NTZE01000019	97251..99725	collagen-like triple helix repeat-containing protein	CN504_14825	complement(81479..81655)	DUF1272 domain-containing protein
	CN504_14925	NTZE01000019	99748..102261	collagen-like triple helix repeat-containing protein	CN504_14825	complement(81479..81655)	DUF1272 domain-containing protein
	CN504_17320	NTZE01000022	146720..150622	collagen-like protein	CN504_17420	complement(162208..162501)	hypothetical protein
	CN504_19705	NTZE01000026	complement(54174..55043)	hypothetical protein	CN504_19760	complement(63304..63762)	spore coat protein
					CN504_19780	complement(65275..65742)	spore coat protein
	CN504_27880	NTZE01000058	complement(78990..79619)	collagen-like triple helix repeat-containing protein	CN504_27780	complement(60646..60831)	cold-shock protein
	CN504_27885	NTZE01000058	79893..80214	BclA protein	CN504_27780	complement(60646..60831)	cold-shock protein
Bacillus anthracis AFS003761	CN488_13085	NTYQ01000014	137294..138295	collagen-like protein	CN488_12970	118017..118109	hypothetical protein
	CN488_19110	NTYQ01000024	complement(117670..120183)	collagen-like triple helix repeat-containing protein	CN488_19215	138574..138750	DUF1272 domain-containing protein
	CN488_19115	NTYQ01000024	complement(120206..122680)	collagen-like triple helix repeat-containing protein	CN488_19215	138574..138750	DUF1272 domain-containing protein
	CN488_22675	NTYQ01000034	4551..5318	collagen-like triple helix repeat-containing protein	CN488_22760	21315..21500	cold-shock protein
	CN488_07610	NTYQ01000008	complement(180726..181532)	hypothetical protein	CN488_07665	complement(189784..190242)	spore coat protein
					CN488_07685	complement(191764..192237)	spore coat protein
Bacillus anthracis AFS012870	CN394_05460	NTVL01000010	complement(50768..51286)	collagen-like triple helix repeat-containing protein	CN394_05355	complement(31456..31641)	cold-shock protein
	CN394_14635	NTVL01000025	complement(57343..57825)	hypothetical protein	CN394_14520	43235..43414	hypothetical protein
	CN394_23930	NTVL01000051	10184..10515	hypothetical protein	CN394_23875	1476..1934	spore coat protein
Bacillus anthracis AFS015248	CN385_08130	NTUV01000010	complement(151133..151762)	collagen-like triple helix repeat-containing protein	CN385_08025	complement(131807..131992)	cold-shock protein
	CN385_08965	NTUV01000010	311573..312667	hypothetical protein	CN385_08895	301662..301997	heterocycloanthracin/sonorensin family bacteriocin
					CN385_09015	317834..318028	hypothetical protein
					CN385_09105	327591..327845	hypothetical protein
	CN385_09045	NTUV01000010	complement(319775..320302)	ABC transporter permease	CN385_08895	301662..301997	heterocycloanthracin/sonorensin family bacteriocin
					CN385_09015	317834..318028	hypothetical protein
					CN385_09105	327591..327845	hypothetical protein
	CN385_17965	NTUV01000017	complement(61116..62453)	collagen-like repeat preface domain-containing protein	CN385_17890	48704..48913	hypothetical protein
	CN385_21445	NTUV01000020	216569..219043	collagen-like protein	CN385_21350	complement(200798..200974)	DUF1272 domain-containing protein
	CN385_21450	NTUV01000020	219066..221570	collagen-like triple helix repeat-containing protein	CN385_21350	complement(200798..200974)	DUF1272 domain-containing protein
	CN385_28440	NTUV01000043	complement(1..188)	collagen-like protein	CN385_28440	complement(1..188)	collagen-like protein
	CN385_02095	NTUV01000004	complement(19145..20329)	hypothetical protein	CN385_02045	complement(8789..9049)	hypothetical protein
	CN385_04800	NTUV01000007	118215..118859	hypothetical protein	CN385_04725	107518..107991	spore coat protein
					CN385_04745	109502..109960	spore coat protein
Bacillus anthracis AFS016024	CN391_21660	NTUM01000023	complement(61051..62433)	collagen-like repeat preface domain-containing protein	CN391_21585	48648..48857	hypothetical protein
	CN391_24050	NTUM01000026	429..1037	collagen-like triple helix repeat-containing protein	CN391_24155	20175..20360	cold-shock protein
	CN391_26090	NTUM01000030	17542..18186	hypothetical protein	CN391_26015	6845..7318	spore coat protein
					CN391_26035	8829..9287	spore coat protein
	CN391_08460	NTUM01000009	complement(236080..238593)	collagen-like triple helix repeat-containing protein	CN391_08560	256684..256860	DUF1272 domain-containing protein
	CN391_08465	NTUM01000009	complement(238616..241090)	collagen-like triple helix repeat-containing protein	CN391_08560	256684..256860	DUF1272 domain-containing protein
Bacillus anthracis AFS017361	CN410_24385	NTTY01000024	756..1274	collagen-like triple helix repeat-containing protein	CN410_24490	20401..20586	cold-shock protein
	CN410_26865	NTTY01000030	14240..15247	collagen-like protein	CN410_26860	14013..14196	collagen-like protein
	CN410_29115	NTTY01000034	32565..32751	hypothetical protein	CN410_29065	25349..25528	hypothetical protein
	CN410_07350	NTTY01000007	complement(216418..217233)	hypothetical protein	CN410_07405	complement(225483..225941)	spore coat protein
					CN410_07425	complement(227453..227926)	spore coat protein
	CN410_08320	NTTY01000008	40203..42677	collagen-like triple helix repeat-containing protein	CN410_08225	complement(24439..24615)	DUF1272 domain-containing protein
	CN410_08325	NTTY01000008	42700..45213	collagen-like triple helix repeat-containing protein	CN410_08225	complement(24439..24615)	DUF1272 domain-containing protein
Bacillus anthracis AFS017475	CN372_04765	NTTW01000013	82183..84657	collagen-like triple helix repeat-containing protein	CN372_04670	complement(66412..66588)	DUF1272 domain-containing protein
	CN372_04770	NTTW01000013	84680..87193	collagen-like protein	CN372_04670	complement(66412..66588)	DUF1272 domain-containing protein
	CN372_09350	NTTW01000015	complement(65566..66237)	hypothetical protein	CN372_09405	complement(74492..74950)	spore coat protein
					CN372_09425	complement(76461..76934)	spore coat protein
	CN372_16795	NTTW01000024	complement(137509..138816)	hypothetical protein	CN372_16675	122414..122719	heterocycloanthracin/sonorensin family bacteriocin
					CN372_16850	complement(144629..144808)	hypothetical protein
					CN372_16865	147322..147576	hypothetical protein
	CN372_26785	NTTW01000047	345..932	collagen-like triple helix repeat-containing protein	CN372_26890	20074..20259	cold-shock protein
	CN372_26940	NTTW01000048	7068..8405	collagen-like repeat preface domain-containing protein	CN372_27015	complement(20608..20817)	hypothetical protein
Bacillus anthracis AFS018197	CN337_14095	NTTQ01000011	153549..153777	collagen-like protein	CN337_13975	133766..133858	hypothetical protein
					CN337_14095	153549..153777	collagen-like protein
	CN337_25585	NTTQ01000028	66720..69194	collagen-like triple helix repeat-containing protein	CN337_25490	complement(50957..51133)	DUF1272 domain-containing protein
	CN337_25590	NTTQ01000028	69217..71730	collagen-like triple helix repeat-containing protein	CN337_25490	complement(50957..51133)	DUF1272 domain-containing protein
	CN337_10235	NTTQ01000005	complement(315419..316198)	hypothetical protein	CN337_10290	complement(324453..324911)	spore coat protein
					CN337_10310	complement(326423..326896)	spore coat protein
	CN337_12305	NTTQ01000008	76494..77429	hypothetical protein	CN337_12255	69278..69457	hypothetical protein
Bacillus anthracis AFS020887	CN324_10235	NTSI01000013	complement(61247..62377)	collagen-like repeat preface domain-containing protein	CN324_10160	48835..49044	hypothetical protein
	CN324_14360	NTSI01000019	54879..57353	collagen-like triple helix repeat-containing protein	CN324_14265	complement(39108..39284)	DUF1272 domain-containing protein
	CN324_14365	NTSI01000019	57376..59889	collagen-like triple helix repeat-containing protein	CN324_14265	complement(39108..39284)	DUF1272 domain-containing protein
	CN324_21500	NTSI01000035	complement(163006..164313)	hypothetical protein	CN324_21400	149079..149414	heterocycloanthracin/sonorensin family bacteriocin
					CN324_21555	complement(170126..170305)	hypothetical protein
					CN324_21570	172819..173073	hypothetical protein
	CN324_25790	NTSI01000044	complement(264009..264824)	hypothetical protein	CN324_25845	complement(273079..273537)	spore coat protein
					CN324_25865	complement(275048..275521)	spore coat protein
	CN324_28485	NTSI01000220	complement(167441..168121)	hypothetical protein	CN324_28380	complement(148114..148299)	cold-shock protein
Bacillus anthracis AFS022655	CN279_15150	NTRT01000013	complement(14789..17284)	collagen-like triple helix repeat-containing protein	CN279_15245	34807..34983	DUF1272 domain-containing protein
	CN279_15155	NTRT01000013	complement(17307..19781)	collagen-like triple helix repeat-containing protein	CN279_15245	34807..34983	DUF1272 domain-containing protein
	CN279_20410	NTRT01000018	complement(1..358)	collagen-like protein	CN279_20525	complement(19923..20015)	hypothetical protein
	CN279_00480	NTRT01000001	complement(97826..98449)	collagen-like triple helix repeat-containing protein	CN279_00385	complement(80902..81087)	cold-shock protein
	CN279_00485	NTRT01000001	98657..99541	BclA protein	CN279_00385	complement(80902..81087)	cold-shock protein
	CN279_01005	NTRT01000001	197771..198841	hypothetical protein	CN279_01045	206279..206506	hypothetical protein
	CN279_24880	NTRT01000025	complement(151944..152840)	hypothetical protein	CN279_24935	complement(161115..161573)	spore coat protein
					CN279_24955	complement(163087..163557)	spore coat protein
Bacillus anthracis AFS023305	CN275_15790	NTRN01000017	complement(241738..244251)	collagen-like triple helix repeat-containing protein	CN275_15885	261681..261857	DUF1272 domain-containing protein
	CN275_15795	NTRN01000017	complement(244274..246688)	collagen-like triple helix repeat-containing protein	CN275_15885	261681..261857	DUF1272 domain-containing protein
	CN275_18810	NTRN01000019	complement(175754..176404)	hypothetical protein	CN275_18770	complement(168157..168384)	hypothetical protein
	CN275_03770	NTRN01000005	55826..56722	hypothetical protein	CN275_03695	45097..45567	spore coat protein
					CN275_03715	47093..47551	spore coat protein
Bacillus anthracis AFS025007	CN272_17085	NTQV01000011	complement(408192..409115)	hypothetical protein	CN272_17045	complement(400595..400822)	hypothetical protein
	CN272_00915	NTQV01000001	153523..154401	hypothetical protein	CN272_00840	142809..143279	spore coat protein
					CN272_00860	144793..145251	spore coat protein
	CN272_27005	NTQV01000031	complement(80073..80660)	collagen-like protein	CN272_26910	complement(63148..63333)	cold-shock protein
	CN272_27010	NTQV01000031	80868..81050	BclA protein	CN272_26910	complement(63148..63333)	cold-shock protein
	CN272_12740	NTQV01000009	54324..56798	collagen-like triple helix repeat-containing protein	CN272_12650	complement(39123..39299)	DUF1272 domain-containing protein
	CN272_12745	NTQV01000009	56821..59325	collagen-like triple helix repeat-containing protein	CN272_12650	complement(39123..39299)	DUF1272 domain-containing protein
Bacillus anthracis AFS027605	CN286_22385	NTQC01000038	complement(173420..174067)	exosporium leader peptide	CN286_22375	171620..171805	hypothetical protein
	CN286_02350	NTQC01000003	153790..154701	collagen-like protein	CN286_02240	134700..134792	hypothetical protein
	CN286_03935	NTQC01000006	51938..52789	hypothetical protein	CN286_03860	41079..41552	spore coat protein
					CN286_03880	43065..43523	spore coat protein
Bacillus anthracis AFS027725	CN268_10555	NTQB01000015	4462..5256	collagen-like triple helix repeat-containing protein	CN268_10640	21253..21438	cold-shock protein
	CN268_11670	NTQB01000016	131071..131724	hypothetical protein	CN268_11595	120366..120839	spore coat protein
					CN268_11615	122361..122819	spore coat protein
	CN268_02670	NTQB01000005	complement(7709..8254)	ABC transporter permease	CN268_02640	5768..5962	hypothetical protein
Bacillus anthracis AFS028506	CN340_11545	NTSY01000012	complement(60583..61110)	collagen-like repeat preface domain-containing protein	CN340_11475	48780..48989	hypothetical protein
	CN340_18600	NTSY01000022	67497..68285	collagen-like triple helix repeat-containing protein	CN340_18685	84290..84475	cold-shock protein
	CN340_05350	NTSY01000005	complement(111660..112547)	hypothetical protein	CN340_05405	complement(120790..121248)	spore coat protein
					CN340_05425	complement(122762..123235)	spore coat protein
Bacillus anthracis AFS029941	COE56_16090	NUPU01000036	complement(77260..77985)	hypothetical protein	COE56_16145	complement(86242..86700)	spore coat protein
					COE56_16165	complement(88218..88685)	spore coat protein
	COE56_01205	NUPU01000005	complement(45546..46421)	collagen-like protein	COE56_01210	complement(46540..46680)	hypothetical protein
Bacillus anthracis AFS029987	COE50_16455	NUPS01000018	56933..57829	hypothetical protein	COE50_16380	46220..46690	spore coat protein
					COE50_16400	48200..48658	spore coat protein
	COE50_18220	NUPS01000019	complement(97624..98181)	collagen-like triple helix repeat-containing protein	COE50_18125	complement(80699..80884)	cold-shock protein
	COE50_18225	NUPS01000019	98419..99240	BclA protein	COE50_18125	complement(80699..80884)	cold-shock protein
	COE50_18235	NUPS01000019	100063..101349	spore surface glycoprotein BclB	COE50_18125	complement(80699..80884)	cold-shock protein
	COE50_18740	NUPS01000019	197452..198582	hypothetical protein	COE50_18780	205952..206179	hypothetical protein
	COE50_08085	NUPS01000013	complement(234344..235273)	collagen-like protein	COE50_08175	250272..250448	DUF1272 domain-containing protein
Bacillus anthracis AFS032297	COE12_13510	NUOP01000018	complement(8105..10618)	collagen-like triple helix repeat-containing protein	COE12_13610	28704..28880	DUF1272 domain-containing protein
	COE12_13515	NUOP01000018	complement(10641..13115)	collagen-like triple helix repeat-containing protein	COE12_13610	28704..28880	DUF1272 domain-containing protein
	COE12_18560	NUOP01000029	complement(1..340)	hypothetical protein	COE12_18615	complement(8590..9048)	spore coat protein
					COE12_18635	complement(10558..11031)	spore coat protein
	COE12_24410	NUOP01000045	complement(1..148)	hypothetical protein	COE12_24460	complement(7186..7365)	hypothetical protein
Bacillus anthracis AFS032990	COE33_16420	NUOK01000019	320087..321394	hypothetical protein	COE33_16350	complement(311327..311581)	hypothetical protein
					COE33_16365	314095..314274	hypothetical protein
					COE33_16520	complement(334986..335321)	heterocycloanthracin/sonorensin family bacteriocin
	COE33_21795	NUOK01000030	complement(32884..33507)	collagen-like triple helix repeat-containing protein	COE33_21690	complement(13557..13742)	cold-shock protein
	COE33_05590	NUOK01000003	complement(45301..45972)	hypothetical protein	COE33_05645	complement(54227..54685)	spore coat protein
					COE33_05665	complement(56196..56669)	spore coat protein
	COE33_24485	NUOK01000040	complement(1..1742)	collagen-like triple helix repeat-containing protein	COE33_24585	19834..20010	DUF1272 domain-containing protein
	COE33_24490	NUOK01000040	complement(1765..4239)	collagen-like triple helix repeat-containing protein	COE33_24585	19834..20010	DUF1272 domain-containing protein
Bacillus anthracis AFS037377	COD75_00145	NUND01000001	37388..38572	hypothetical protein	COD75_00195	48668..48928	hypothetical protein
	COD75_10860	NUND01000024	complement(1053..3566)	collagen-like protein	COD75_10960	21657..21833	DUF1272 domain-containing protein
	COD75_10865	NUND01000024	complement(3589..6063)	collagen-like triple helix repeat-containing protein	COD75_10960	21657..21833	DUF1272 domain-containing protein
	COD75_11250	NUND01000025	10188..10832	hypothetical protein	COD75_11195	1475..1933	spore coat protein
	COD75_19745	NUND01000046	48764..49759	hypothetical protein	COD75_19725	45127..45468	heterocycloanthracin/sonorensin family bacteriocin
					COD75_19795	55186..55380	hypothetical protein
					COD75_19885	64943..65197	hypothetical protein
	COD75_19825	NUND01000046	complement(57127..57654)	ABC transporter permease	COD75_19725	45127..45468	heterocycloanthracin/sonorensin family bacteriocin
					COD75_19795	55186..55380	hypothetical protein
					COD75_19885	64943..65197	hypothetical protein
	COD75_25485	NUND01000062	complement(61232..62821)	collagen-like repeat preface domain-containing protein	COD75_25410	48820..49029	hypothetical protein
Bacillus anthracis AFS040794	COC97_17130	NULV01000014	complement(115467..117980)	collagen-like triple helix repeat-containing protein	COC97_17230	136064..136240	DUF1272 domain-containing protein
	COC97_17135	NULV01000014	complement(118003..120477)	collagen-like triple helix repeat-containing protein	COC97_17230	136064..136240	DUF1272 domain-containing protein
	COC97_20600	NULV01000017	complement(107141..108076)	hypothetical protein	COC97_20650	complement(115113..115292)	hypothetical protein
	COC97_22825	NULV01000018	complement(331278..332093)	hypothetical protein	COC97_22880	complement(340351..340809)	spore coat protein
					COC97_22900	complement(342321..342794)	spore coat protein
Bacillus anthracis AFS041580	COC98_16060	NULL01000016	135921..136194	collagen-like protein	COC98_15940	116087..116179	hypothetical protein
	COC98_18765	NULL01000020	complement(151062..151760)	hypothetical protein	COC98_18820	complement(160010..160468)	spore coat protein
					COC98_18840	complement(161980..162453)	spore coat protein
	COC98_27490	NULL01000050	complement(20633..21220)	collagen-like triple helix repeat-containing protein	COC98_27385	complement(1457..1642)	cold-shock protein
	COC98_08730	NULL01000008	354952..357426	collagen-like triple helix repeat-containing protein	COC98_08635	complement(339187..339363)	DUF1272 domain-containing protein
	COC98_08735	NULL01000008	357449..359962	collagen-like triple helix repeat-containing protein	COC98_08635	complement(339187..339363)	DUF1272 domain-containing protein
Bacillus anthracis AFS044195	COC50_25945	NUKJ01000051	10188..10985	hypothetical protein	COC50_25890	1478..1936	spore coat protein
	COC50_27080	NUKJ01000054	4400..5113	collagen-like triple helix repeat-containing protein	COC50_27165	21093..21278	cold-shock protein
	COC50_08780	NUKJ01000010	152344..154794	collagen-like triple helix repeat-containing protein	COC50_08675	complement(133775..133951)	DUF1272 domain-containing protein
Bacillus anthracis AFS044825	COA15_15305	NUKC01000017	63510..63971	collagen-like protein	COA15_15185	43747..43839	hypothetical protein
	COA15_20715	NUKC01000028	117568..118275	hypothetical protein	COA15_20640	106867..107340	spore coat protein
					COA15_20660	108860..109318	spore coat protein
	COA15_03755	NUKC01000002	235453..237927	collagen-like triple helix repeat-containing protein	COA15_03660	complement(219689..219865)	DUF1272 domain-containing protein
	COA15_03760	NUKC01000002	237950..240463	collagen-like triple helix repeat-containing protein	COA15_03660	complement(219689..219865)	DUF1272 domain-containing protein
	COA15_04825	NUKC01000005	24089..24658	collagen-like triple helix repeat-containing protein	COA15_04930	43785..43970	cold-shock protein
Bacillus anthracis AFS048113	CN994_10385	NUJA01000017	complement(1..188)	collagen-like protein	CN994_10385	complement(1..188)	collagen-like protein
					CN994_10505	complement(19900..19992)	hypothetical protein
	CN994_00705	NUJA01000001	complement(131790..134294)	collagen-like triple helix repeat-containing protein	CN994_00805	152386..152562	DUF1272 domain-containing protein
	CN994_00710	NUJA01000001	complement(134317..136791)	collagen-like protein	CN994_00805	152386..152562	DUF1272 domain-containing protein
	CN994_23415	NUJA01000045	complement(20783..21406)	collagen-like triple helix repeat-containing protein	CN994_23310	complement(1457..1642)	cold-shock protein
	CN994_24760	NUJA01000049	43686..44231	ABC transporter permease	CN994_24705	complement(36143..36397)	hypothetical protein
					CN994_24790	complement(45978..46172)	hypothetical protein
	CN994_05395	NUJA01000004	212228..212559	hypothetical protein	CN994_05320	201523..201996	spore coat protein
					CN994_05340	203515..203973	spore coat protein
Bacillus anthracis AFS057383	CN907_06955	NUFV01000014	complement(6366..7517)	collagen-like repeat preface domain-containing protein	CN907_06960	complement(8822..9130)	transglycosylase
					CN907_07030	complement(17320..17508)	hypothetical protein
	CN907_00005	NUFV01000001	complement(1..251)	40-residue YVTN family beta-propeller	CN907_00090	complement(15046..15351)	transcriptional regulator
	CN907_16685	NUFV01000044	complement(1..248)	collagen-like protein	CN907_16685	complement(1..248)	collagen-like protein
	CN907_25510	NUFV01000085	complement(4791..5816)	collagen-like repeat preface domain-containing protein	CN907_25495	complement(3002..3355)	hypothetical protein
Bacillus anthracis AFS057764	CN892_12005	NUFQ01000010	complement(315422..316273)	hypothetical protein	CN892_12060	complement(324528..324986)	spore coat protein
					CN892_12080	complement(326498..326971)	spore coat protein
	CN892_13395	NUFQ01000011	complement(107784..108719)	hypothetical protein	CN892_13445	complement(115737..115916)	hypothetical protein
	CN892_14740	NUFQ01000011	338789..338976	collagen-like protein	CN892_14620	319006..319098	hypothetical protein
					CN892_14740	338789..338976	collagen-like protein
	CN892_24665	NUFQ01000020	complement(129899..132412)	collagen-like triple helix repeat-containing protein	CN892_24765	150496..150672	DUF1272 domain-containing protein
	CN892_24670	NUFQ01000020	complement(132435..134909)	collagen-like triple helix repeat-containing protein	CN892_24765	150496..150672	DUF1272 domain-containing protein
Bacillus anthracis AFS058037	CN900_26915	NUFM01000180	6199..7293	hypothetical protein	CN900_26895	2554..2895	heterocycloanthracin/sonorensin family bacteriocin
					CN900_26965	12458..12652	hypothetical protein
	CN900_26995	NUFM01000180	complement(14399..14926)	ABC transporter permease	CN900_26895	2554..2895	heterocycloanthracin/sonorensin family bacteriocin
					CN900_26965	12458..12652	hypothetical protein
	CN900_06265	NUFM01000027	7067..8404	collagen-like repeat preface domain-containing protein	CN900_06340	complement(20608..20817)	hypothetical protein
	CN900_18660	NUFM01000083	complement(1..331)	hypothetical protein	CN900_18715	complement(8586..9044)	spore coat protein
					CN900_18735	complement(10553..11026)	spore coat protein
Bacillus anthracis AFS058633	COL11_23930	NVEN01000023	350915..353389	collagen-like triple helix repeat-containing protein	COL11_23835	complement(335152..335328)	DUF1272 domain-containing protein
	COL11_23935	NVEN01000023	353412..355925	collagen-like triple helix repeat-containing protein	COL11_23835	complement(335152..335328)	DUF1272 domain-containing protein
	COL11_04840	NVEN01000005	229034..229221	collagen-like protein	COL11_04720	209251..209343	hypothetical protein
					COL11_04840	229034..229221	collagen-like protein
	COL11_06385	NVEN01000006	281886..283151	collagen-like repeat preface domain-containing protein	COL11_06460	complement(295351..295560)	hypothetical protein
	COL11_09555	NVEN01000009	complement(311489..312142)	hypothetical protein	COL11_09610	complement(320397..320855)	spore coat protein
					COL11_09630	complement(322375..322848)	spore coat protein
Bacillus anthracis AFS060304	COK92_12540	NVDP01000010	complement(1..188)	collagen-like protein	COK92_12540	complement(1..188)	collagen-like protein
					COK92_12660	complement(19989..20081)	hypothetical protein
	COK92_16555	NVDP01000014	complement(132114..134627)	collagen-like protein	COK92_16655	152626..152802	DUF1272 domain-containing protein
	COK92_16560	NVDP01000014	complement(134650..137064)	collagen-like triple helix repeat-containing protein	COK92_16655	152626..152802	DUF1272 domain-containing protein
	COK92_18240	NVDP01000016	complement(55270..55968)	hypothetical protein	COK92_18295	complement(64223..64681)	spore coat protein
					COK92_18315	complement(66192..66665)	spore coat protein
	COK92_09750	NVDP01000009	158973..160040	hypothetical protein	COK92_09680	149061..149396	heterocycloanthracin/sonorensin family bacteriocin
					COK92_09800	165214..165408	hypothetical protein
	COK92_09830	NVDP01000009	complement(167154..167663)	ABC transporter permease	COK92_09680	149061..149396	heterocycloanthracin/sonorensin family bacteriocin
					COK92_09800	165214..165408	hypothetical protein
	COK92_09845	NVDP01000009	complement(169936..170664)	hypothetical protein	COK92_09800	165214..165408	hypothetical protein
Bacillus anthracis AFS062118	COK80_07565	NVDD01000010	46689..47873	hypothetical protein	COK80_07615	57969..58229	hypothetical protein
	COK80_08835	NVDD01000012	complement(85201..85845)	hypothetical protein	COK80_08890	complement(94112..94570)	spore coat protein
					COK80_08910	complement(96081..96554)	spore coat protein
	COK80_17665	NVDD01000021	complement(190870..193374)	collagen-like triple helix repeat-containing protein	COK80_17765	211466..211642	DUF1272 domain-containing protein
	COK80_17670	NVDD01000021	complement(193397..195871)	collagen-like protein	COK80_17765	211466..211642	DUF1272 domain-containing protein
	COK80_24190	NVDD01000035	complement(51532..52161)	collagen-like triple helix repeat-containing protein	COK80_24085	complement(32206..32391)	cold-shock protein
Bacillus anthracis AFS068624	COK10_09230	NVBB01000012	66293..66455	collagen-like protein	COK10_09115	46596..46688	hypothetical protein
					COK10_09230	66293..66455	collagen-like protein
	COK10_11270	NVBB01000013	complement(375232..376128)	hypothetical protein	COK10_11325	complement(384403..384861)	spore coat protein
					COK10_11345	complement(386367..386837)	spore coat protein
	COK10_11920	NVBB01000014	54246..55175	collagen-like protein	COK10_11830	complement(39071..39247)	DUF1272 domain-containing protein
	COK10_23895	NVBB01000029	98875..100005	hypothetical protein	COK10_23935	107375..107602	hypothetical protein
Bacillus anthracis AFS072084	COL95_09540	NVHS01000023	complement(97175..97945)	hypothetical protein	COL95_09595	complement(106229..106687)	spore coat protein Z
					COL95_09615	complement(108209..108679)	spore coat protein
	COL95_13725	NVHS01000030	141470..142309	collagen-like protein	COL95_13720	141211..141351	hypothetical protein
	COL95_16930	NVHS01000042	complement(59085..59825)	collagen-like protein	COL95_16835	47195..47509	hypothetical protein
Bacillus anthracis AFS072900	COJ93_21410	NUZW01000016	91687..91874	collagen-like protein	COJ93_21290	71883..71975	hypothetical protein
					COJ93_21410	91687..91874	collagen-like protein
	COJ93_01965	NUZW01000001	334409..334954	ABC transporter permease	COJ93_01900	complement(324080..324334)	hypothetical protein
					COJ93_01995	complement(336701..336895)	hypothetical protein
					COJ93_02115	complement(352741..353076)	heterocycloanthracin/sonorensin family bacteriocin
	COJ93_02045	NUZW01000001	complement(342062..343165)	hypothetical protein	COJ93_01900	complement(324080..324334)	hypothetical protein
					COJ93_01995	complement(336701..336895)	hypothetical protein
					COJ93_02115	complement(352741..353076)	heterocycloanthracin/sonorensin family bacteriocin
	COJ93_02875	NUZW01000001	502812..503405	collagen-like triple helix repeat-containing protein	COJ93_02980	522546..522731	cold-shock protein
	COJ93_24625	NUZW01000024	complement(19657..20841)	hypothetical protein	COJ93_24575	complement(9301..9561)	hypothetical protein
	COJ93_06025	NUZW01000003	complement(314147..314935)	hypothetical protein	COJ93_06080	complement(323190..323648)	spore coat protein
					COJ93_06100	complement(325167..325640)	spore coat protein
	COJ93_10350	NUZW01000008	complement(239110..241539)	collagen-like triple helix repeat-containing protein	COJ93_10450	259631..259807	DUF1272 domain-containing protein
	COJ93_10355	NUZW01000008	complement(241562..244036)	collagen-like protein	COJ93_10450	259631..259807	DUF1272 domain-containing protein
Bacillus anthracis AFS079591	COJ44_15515	NUXT01000029	39060..39605	ABC transporter permease	COJ44_15460	complement(31517..31771)	hypothetical protein
					COJ44_15545	complement(41352..41546)	hypothetical protein
	COJ44_19495	NUXT01000040	complement(17480..19993)	collagen-like protein	COJ44_19595	38085..38261	DUF1272 domain-containing protein
	COJ44_19500	NUXT01000040	complement(20016..22490)	collagen-like triple helix repeat-containing protein	COJ44_19595	38085..38261	DUF1272 domain-containing protein
	COJ44_22595	NUXT01000051	complement(57156..58484)	collagen-like repeat preface domain-containing protein	COJ44_22520	44744..44953	hypothetical protein
	COJ44_29155	NUXT01000099	complement(1..341)	hypothetical protein	COJ44_29210	complement(8596..9054)	spore coat protein
					COJ44_29230	complement(10583..11056)	spore coat protein
Bacillus anthracis AFS081271	COJ30_27030	NUXH01000147	complement(280..1572)	collagen-like repeat preface domain-containing protein	COJ30_27025	complement(1..84)	hypothetical protein
	COJ30_07575	NUXH01000027	complement(21507..22223)	hypothetical protein	COJ30_07630	complement(30465..30923)	spore coat protein
					COJ30_07650	complement(32434..32904)	spore coat protein
Bacillus anthracis AFS085583	COI92_12685	NUVW01000016	218381..220627	collagen-like triple helix repeat-containing protein	COI92_12590	complement(202643..202819)	DUF1272 domain-containing protein
	COI92_01765	NUVW01000002	258795..260033	collagen-like repeat preface domain-containing protein	COI92_01840	complement(272236..272445)	hypothetical protein
	COI92_24460	NUVW01000040	complement(20783..21412)	collagen-like triple helix repeat-containing protein	COI92_24355	complement(1457..1642)	cold-shock protein
	COI92_28400	NUVW01000061	complement(1..332)	hypothetical protein	COI92_28455	complement(8587..9045)	spore coat protein
					COI92_28475	complement(10557..11030)	spore coat protein
	COI92_29985	NUVW01000079	complement(7280..7807)	ABC transporter permease	COI92_29955	5339..5533	hypothetical protein
					COI92_30045	15096..15350	hypothetical protein
Bacillus anthracis AFS092859	CON33_25260	NVMW01000031	complement(19657..20841)	hypothetical protein	CON33_25210	complement(9301..9561)	hypothetical protein
	CON33_02330	NVMW01000003	91742..91929	collagen-like protein	CON33_02210	71938..72030	hypothetical protein
					CON33_02330	91742..91929	collagen-like protein
	CON33_28575	NVMW01000048	33567..34160	collagen-like triple helix repeat-containing protein	CON33_28680	53301..53486	cold-shock protein
	CON33_03010	NVMW01000004	121214..121732	ABC transporter permease	CON33_02945	complement(110885..111139)	hypothetical protein
					CON33_03040	complement(123479..123673)	hypothetical protein
					CON33_03160	complement(139432..139767)	heterocycloanthracin/sonorensin family bacteriocin
	CON33_03090	NVMW01000004	complement(128846..129856)	hypothetical protein	CON33_02945	complement(110885..111139)	hypothetical protein
					CON33_03040	complement(123479..123673)	hypothetical protein
					CON33_03160	complement(139432..139767)	heterocycloanthracin/sonorensin family bacteriocin
	CON33_06830	NVMW01000006	258906..260009	collagen-like repeat preface domain-containing protein	CON33_06905	complement(272212..272421)	hypothetical protein
	CON33_08055	NVMW01000007	150262..150906	hypothetical protein	CON33_07980	139557..140030	spore coat protein
					CON33_08000	141549..142007	spore coat protein
	CON33_10915	NVMW01000009	complement(186828..189332)	collagen-like triple helix repeat-containing protein	CON33_11015	207424..207600	DUF1272 domain-containing protein
	CON33_10920	NVMW01000009	complement(189355..191829)	collagen-like protein	CON33_11015	207424..207600	DUF1272 domain-containing protein
Bacillus anthracis AFS093149	CON50_08645	NVMT01000017	69141..70271	hypothetical protein	CON50_08575	59230..59565	heterocycloanthracin/sonorensin family bacteriocin
					CON50_08695	75438..75632	hypothetical protein
					CON50_08785	85213..85467	hypothetical protein
	CON50_08725	NVMT01000017	complement(77379..77924)	ABC transporter permease	CON50_08575	59230..59565	heterocycloanthracin/sonorensin family bacteriocin
					CON50_08695	75438..75632	hypothetical protein
					CON50_08785	85213..85467	hypothetical protein
	CON50_17065	NVMT01000022	complement(96425..97072)	collagen-like triple helix repeat-containing protein	CON50_16960	complement(77203..77388)	cold-shock protein
	CON50_25505	NVMT01000037	150360..151148	hypothetical protein	CON50_25430	139663..140136	spore coat protein
					CON50_25450	141647..142105	spore coat protein
	CON50_03185	NVMT01000009	217281..219755	collagen-like triple helix repeat-containing protein	CON50_03090	complement(201511..201687)	DUF1272 domain-containing protein
	CON50_03190	NVMT01000009	219778..222291	collagen-like triple helix repeat-containing protein	CON50_03090	complement(201511..201687)	DUF1272 domain-containing protein
Bacillus anthracis AFS095574	CON16_07260	NVLX01000008	complement(43629..44336)	hypothetical protein	CON16_07335	complement(57589..57894)	ArsR family transcriptional regulator
	CON16_21030	NVLX01000022	complement(100691..101743)	hypothetical protein	CON16_21085	complement(109294..109473)	hypothetical protein
	CON16_23570	NVLX01000025	228521..229284	collagen-like repeat preface domain-containing protein	CON16_23470	complement(212939..213133)	hypothetical protein
	CON16_05780	NVLX01000007	170390..171196	hypothetical protein	CON16_05705	159703..160173	spore coat protein
					CON16_05725	161683..162141	spore coat protein
Bacillus anthracis AFS096050	CON09_15635	NVLR01000029	complement(142120..142935)	hypothetical protein	CON09_15690	complement(151187..151645)	spore coat protein
					CON09_15710	complement(153159..153632)	spore coat protein
	CON09_01880	NVLR01000002	complement(113238..115751)	collagen-like triple helix repeat-containing protein	CON09_01985	134135..134311	DUF1272 domain-containing protein
	CON09_01885	NVLR01000002	complement(115774..118248)	collagen-like triple helix repeat-containing protein	CON09_01985	134135..134311	DUF1272 domain-containing protein
	CON09_07975	NVLR01000016	42130..43137	hypothetical protein	CON09_07915	34160..34336	hypothetical protein
	CON09_26005	NVLR01000074	complement(60403..60918)	collagen-like repeat preface domain-containing protein	CON09_25935	48600..48809	hypothetical protein
Bacillus anthracis Ames	bclA	CP009981	3307900..3309048	bclA protein	BF25_3544	3297184..3297654	spore coat Z family protein
					BF25_3547	3299175..3299633	spore coat Z family protein
Bacillus anthracis BA1015	bclA	CP009544	3691519..3692307	bclA	BG01_3980	3680803..3681273	spore coat Z family protein
					BG01_3983	3682794..3683252	spore coat Z family protein
Bacillus anthracis BA1035	BF89_1035	CP009700	980076..981026	putative collagen-like protein	BF89_1049	complement(993202..993411)	hypothetical protein
	bclA	CP009700	1192686..1193456	bclA	BF89_1264	1181976..1182446	spore coat Z family protein
					BF89_1267	1183966..1184424	spore coat Z family protein
Bacillus anthracis BA2968	DBA55_03270	QAEH01000001	complement(595472..596026)	collagen-like protein	DBA55_03165	578004..578171	hypothetical protein
	DBA55_03275	QAEH01000001	596260..597000	exosporium leader peptide-containing protein	DBA55_03165	578004..578171	hypothetical protein
	DBA55_15605	QAEH01000003	complement(649003..649989)	Gly-Xaa-Xaa repeat protein	DBA55_15525	636618..636827	hypothetical protein
	DBA55_19010	QAEH01000004	318118..318867	collagen-like protein	DBA55_19005	317859..317999	hypothetical protein
Bacillus anthracis BA500	CKL83_00300	NRIZ01000001	50735..52678	collagen-like protein	CKL83_00395	complement(64218..64532)	hypothetical protein
	CKL83_01375	NRIZ01000001	237418..238167	collagen-like protein	CKL83_01370	237159..237299	hypothetical protein
	CKL83_08250	NRIZ01000002	482347..483117	hypothetical protein	CKL83_08175	471631..472101	spore coat protein
					CKL83_08195	473622..474080	spore coat protein Z
	CKL83_17285	NRIZ01000004	complement(454980..455999)	hypothetical protein	CKL83_17395	complement(474087..474254)	hypothetical protein
	CKL83_17290	NRIZ01000004	456233..456787	collagen-like protein	CKL83_17395	complement(474087..474254)	hypothetical protein
Bacillus anthracis BA663	CKL84_26665	NRIW01000014	50813..52756	collagen-like protein	CKL84_26760	complement(64296..64610)	hypothetical protein
	CKL84_02605	NRIW01000001	complement(455038..456057)	hypothetical protein	CKL84_02715	complement(474145..474312)	hypothetical protein
	CKL84_02610	NRIW01000001	456291..456845	collagen-like protein	CKL84_02715	complement(474145..474312)	hypothetical protein
	CKL84_09980	NRIW01000002	complement(719088..719837)	collagen-like protein	CKL84_09985	complement(719956..720096)	hypothetical protein
	CKL84_23030	NRIW01000009	complement(1..338)	hypothetical protein	CKL84_23085	complement(8605..9063)	spore coat protein Z
					CKL84_23105	complement(10584..11054)	spore coat protein
Bacillus anthracis BA721	CKL87_02605	NRIX01000001	complement(454980..455999)	hypothetical protein	CKL87_02715	complement(474087..474254)	hypothetical protein
	CKL87_02610	NRIX01000001	456233..456787	collagen-like protein	CKL87_02715	complement(474087..474254)	hypothetical protein
	CKL87_09980	NRIX01000002	complement(719016..719765)	collagen-like protein	CKL87_09985	complement(719884..720024)	hypothetical protein
	CKL87_14815	NRIX01000004	complement(1..338)	hypothetical protein	CKL87_14870	complement(8605..9063)	spore coat protein Z
					CKL87_14890	complement(10584..11054)	spore coat protein
	CKL87_23950	NRIX01000009	132006..133949	collagen-like protein	CKL87_24045	complement(145489..145803)	hypothetical protein
Bacillus anthracis BA781	CKL89_00300	NRIY01000001	50673..52616	collagen-like protein	CKL89_00395	complement(64156..64470)	hypothetical protein
	CKL89_01375	NRIY01000001	237357..238106	collagen-like protein	CKL89_01370	237098..237238	hypothetical protein
	CKL89_12050	NRIY01000002	complement(455178..456197)	hypothetical protein	CKL89_12160	complement(474285..474452)	hypothetical protein
	CKL89_12055	NRIY01000002	456431..456985	collagen-like protein	CKL89_12160	complement(474285..474452)	hypothetical protein
	CKL89_18045	NRIY01000003	482423..483193	hypothetical protein	CKL89_17970	471707..472177	spore coat protein
					CKL89_17990	473698..474156	spore coat protein Z
Bacillus anthracis BAP417	CKL86_00300	NRJB01000001	50662..52605	collagen-like protein	CKL86_00395	complement(64145..64459)	hypothetical protein
	CKL86_01375	NRJB01000001	237345..238094	collagen-like protein	CKL86_01370	237086..237226	hypothetical protein
	CKL86_12695	NRJB01000004	complement(54586..55140)	collagen-like protein	CKL86_12590	37119..37286	hypothetical protein
	CKL86_12700	NRJB01000004	55374..56393	hypothetical protein	CKL86_12590	37119..37286	hypothetical protein
	CKL86_18050	NRJB01000005	482333..482622	hypothetical protein	CKL86_17975	471617..472087	spore coat protein
					CKL86_17995	473608..474066	spore coat protein Z
Bacillus anthracis BAP482	CKL88_04130	NRJA01000001	complement(719012..719761)	collagen-like protein	CKL88_04135	complement(719880..720020)	hypothetical protein
	CKL88_05205	NRJA01000001	complement(904501..906444)	collagen-like protein	CKL88_05110	892647..892961	hypothetical protein
	CKL88_09240	NRJA01000002	complement(564695..565714)	hypothetical protein	CKL88_09350	complement(583802..583969)	hypothetical protein
	CKL88_09245	NRJA01000002	565948..566502	collagen-like protein	CKL88_09350	complement(583802..583969)	hypothetical protein
	CKL88_15575	NRJA01000004	151213..152298	hypothetical protein	CKL88_15500	140497..140967	spore coat protein
					CKL88_15520	142488..142946	spore coat protein Z
Bacillus anthracis BFV	bclA	CP007704	complement(4744182..4745015)	bclA protein	DJ44_5090	complement(4753282..4753740)	spore coat Z family protein
					DJ44_5093	complement(4755261..4755731)	spore coat Z family protein
Bacillus anthracis Ba 1802 12 Geo	BEU21_00825	MVKJ01000001	132060..134003	collagen-like protein	BEU21_00920	complement(145543..145857)	hypothetical protein
	BEU21_01915	MVKJ01000001	318863..319801	collagen-like protein	BEU21_01910	318604..318744	hypothetical protein
	BEU21_08415	MVKJ01000002	complement(595558..596112)	BclA protein	BEU21_08310	578091..578258	hypothetical protein
	BEU21_08420	MVKJ01000002	596346..597446	hypothetical protein	BEU21_08310	578091..578258	hypothetical protein
	BEU21_12450	MVKJ01000005	150801..151607	hypothetical protein	BEU21_12375	140085..140555	spore coat protein
					BEU21_12395	142076..142534	spore coat protein Z
Bacillus anthracis Ba 1897 12 Geo	BEU23_00825	MVKH01000001	132060..134003	collagen-like protein	BEU23_00920	complement(145543..145857)	hypothetical protein
	BEU23_01915	MVKH01000001	318863..319801	collagen-like protein	BEU23_01910	318604..318744	hypothetical protein
	BEU23_15115	MVKH01000006	150801..151769	hypothetical protein	BEU23_15040	140085..140555	spore coat protein
					BEU23_15060	142076..142534	spore coat protein Z
Bacillus anthracis Ba 7673 89 Geo	BEU26_03300	MVKE01000001	complement(595492..596046)	BclA protein	BEU26_03195	578025..578192	hypothetical protein
	BEU26_03305	MVKE01000001	596280..597542	hypothetical protein	BEU26_03195	578025..578192	hypothetical protein
	BEU26_12255	MVKE01000004	131964..133853	hypothetical protein	BEU26_12350	complement(145393..145707)	hypothetical protein
	BEU26_13345	MVKE01000004	318885..319823	collagen-like protein	BEU26_13340	318626..318766	hypothetical protein
	BEU26_23860	MVKE01000009	150799..151587	hypothetical protein	BEU26_23785	140088..140558	spore coat protein
					BEU26_23805	142079..142537	spore coat protein Z
Bacillus anthracis Ba 8776 92 Geo	BEU22_00825	MVKI01000001	132058..134001	collagen-like protein	BEU22_00920	complement(145541..145855)	hypothetical protein
	BEU22_01915	MVKI01000001	318862..319800	collagen-like protein	BEU22_01910	318603..318743	hypothetical protein
	BEU22_08945	MVKI01000004	150801..151607	hypothetical protein	BEU22_08870	140085..140555	spore coat protein
					BEU22_08890	142076..142534	spore coat protein Z
	BEU22_19820	MVKI01000010	complement(37205..38305)	hypothetical protein	BEU22_19930	complement(56315..56482)	hypothetical protein
	BEU22_19825	MVKI01000010	38539..39093	BclA protein	BEU22_19930	complement(56315..56482)	hypothetical protein
Bacillus anthracis Ba 8782 92 Geo	BEU27_03205	MVKD01000001	complement(548717..549655)	collagen-like protein	BEU27_03210	complement(549774..549914)	hypothetical protein
	BEU27_04295	MVKD01000001	complement(734687..736576)	hypothetical protein	BEU27_04200	722833..723147	hypothetical protein
	BEU27_13680	MVKD01000005	complement(163671..164225)	BclA protein	BEU27_13575	146204..146371	hypothetical protein
	BEU27_13685	MVKD01000005	164459..165532	hypothetical protein	BEU27_13575	146204..146371	hypothetical protein
	BEU27_19930	MVKD01000010	complement(31234..32022)	hypothetical protein	BEU27_19985	complement(40284..40742)	spore coat protein Z
					BEU27_20005	complement(42263..42733)	spore coat protein
Bacillus anthracis Ba 8784 92 Geo	BEU28_03205	MVKC01000001	complement(548717..549655)	collagen-like protein	BEU28_03210	complement(549774..549914)	hypothetical protein
	BEU28_04295	MVKC01000001	complement(734687..736576)	hypothetical protein	BEU28_04200	722833..723147	hypothetical protein
	BEU28_18080	MVKC01000010	complement(31234..32022)	hypothetical protein	BEU28_18135	complement(40284..40742)	spore coat protein Z
					BEU28_18155	complement(42263..42733)	spore coat protein
	BEU28_21825	MVKC01000014	complement(1..480)	hypothetical protein	BEU28_21935	complement(18568..18735)	hypothetical protein
	BEU28_21830	MVKC01000014	714..1268	BclA protein	BEU28_21935	complement(18568..18735)	hypothetical protein
Bacillus anthracis Ba 8785 92 Geo	BEU29_03205	MVKB01000001	complement(548717..549655)	collagen-like protein	BEU29_03210	complement(549774..549914)	hypothetical protein
	BEU29_04295	MVKB01000001	complement(734687..736576)	hypothetical protein	BEU29_04200	722833..723147	hypothetical protein
	BEU29_20975	MVKB01000011	150799..151587	hypothetical protein	BEU29_20900	140088..140558	spore coat protein
					BEU29_20920	142079..142537	spore coat protein Z
Bacillus anthracis Ba 8884 94 Geo	BEU30_03205	MVIR01000001	complement(548717..549655)	collagen-like protein	BEU30_03210	complement(549774..549914)	hypothetical protein
	BEU30_04295	MVIR01000001	complement(734687..736576)	hypothetical protein	BEU30_04200	722833..723147	hypothetical protein
	BEU30_16060	MVIR01000007	complement(162926..163480)	BclA protein	BEU30_15955	145459..145626	hypothetical protein
	BEU30_16065	MVIR01000007	163714..164868	hypothetical protein	BEU30_15955	145459..145626	hypothetical protein
	BEU30_21860	MVIR01000011	150799..151587	hypothetical protein	BEU30_21785	140088..140558	spore coat protein
					BEU30_21805	142079..142537	spore coat protein Z
Bacillus anthracis Ba 9065 08 Geo	BEU24_00825	MVKG01000001	132058..134001	collagen-like protein	BEU24_00920	complement(145541..145855)	hypothetical protein
	BEU24_01915	MVKG01000001	318861..319799	collagen-like protein	BEU24_01910	318602..318742	hypothetical protein
	BEU24_11515	MVKG01000004	150802..151779	hypothetical protein	BEU24_11440	140086..140556	spore coat protein
					BEU24_11460	142077..142535	spore coat protein Z
	BEU24_19210	MVKG01000009	complement(65868..66968)	hypothetical protein	BEU24_19320	complement(85056..85223)	hypothetical protein
	BEU24_19215	MVKG01000009	67202..67756	BclA protein	BEU24_19320	complement(85056..85223)	hypothetical protein
Bacillus anthracis Ba 9108 08 Geo	BEU25_00825	MVKF01000001	132059..134002	collagen-like protein	BEU25_00920	complement(145542..145856)	hypothetical protein
	BEU25_01915	MVKF01000001	318862..319800	collagen-like protein	BEU25_01910	318603..318743	hypothetical protein
	BEU25_12195	MVKF01000005	150801..151778	hypothetical protein	BEU25_12120	140085..140555	spore coat protein
					BEU25_12140	142076..142534	spore coat protein Z
	BEU25_22425	MVKF01000011	complement(37205..38305)	hypothetical protein	BEU25_22535	complement(56393..56560)	hypothetical protein
	BEU25_22430	MVKF01000011	38539..39093	BclA protein	BEU25_22535	complement(56393..56560)	hypothetical protein
Bacillus anthracis Brazilian Vaccinal	B0R37_17475	MVOA01000027	complement(16560..17498)	collagen-like protein	B0R37_17480	complement(17617..17757)	hypothetical protein
	B0R37_10995	MVOA01000008	complement(145806..147749)	hypothetical protein	B0R37_10900	133952..134266	hypothetical protein
Bacillus anthracis CZC5	BAZ_01245	AP018443	complement(1173754..1174569)	hypothetical protein	cotZ_1	complement(1182831..1183289)	spore coat protein Z
					cotZ_2	complement(1184810..1185280)	spore coat protein Z
Bacillus anthracis Canadian bison	bclA	CP010322	complement(4128540..4129328)	bclA	BF24_4420	complement(4137590..4138048)	spore coat Z family protein
					BF24_4423	complement(4139569..4140039)	spore coat Z family protein
Bacillus anthracis Cvac02	BACvac02_1327	CP008853	complement(1182561..1183349)	hypothetical protein	cotZ-1	complement(1191612..1192079)	spore coat protein z
					cotZ-2	complement(1193591..1194061)	spore coat protein z
	BACvac02_4892	CP008853	complement(4331567..4332316)	hypothetical protein	BACvac02_4893	complement(4332435..4332575)	hypothetical protein
Bacillus anthracis DS201579	A3845_11995	LVWF01000029	complement(268958..269512)	BclA protein	A3845_11890	251530..251697	hypothetical protein
Bacillus anthracis F34	BVG01_07525	MTAU01000005	complement(19843..20757)	hypothetical protein	BVG01_07580	complement(29077..29535)	spore coat protein
					BVG01_07600	complement(31057..31527)	spore coat protein
	BVG01_08880	MTAU01000005	complement(260138..261214)	hypothetical protein	BVG01_08805	247728..247937	hypothetical protein
	BVG01_28205	MTAU01000031	complement(35072..35893)	collagen-like protein	BVG01_28210	complement(36013..36153)	hypothetical protein
	BVG01_14045	MTAU01000010	10001..11944	40-residue YVTN family beta-propeller	BVG01_14140	complement(30664..30774)	hypothetical protein
	BVG01_14805	MTAU01000010	151176..151787	exosporium leader peptide	BVG01_14770	145367..145612	hypothetical protein
Bacillus anthracis FDAARGOS 341	CEQ19_10735	CP022044	complement(1904082..1905029)	collagen-like protein	CEQ19_10740	complement(1905139..1905279)	hypothetical protein
	CEQ19_22315	CP022044	complement(3982700..3983902)	hypothetical protein	CEQ19_22370	complement(3992169..3992627)	spore coat protein Z
					CEQ19_22390	complement(3994148..3994618)	spore coat protein
	CEQ19_28440	CP022044	complement(5080018..5080572)	collagen-like protein	CEQ19_28335	5062551..5062718	hypothetical protein
	CEQ19_28445	CP022044	5080806..5081852	hypothetical protein	CEQ19_28335	5062551..5062718	hypothetical protein
Bacillus anthracis HKI4363 88	DBA54_13270	QAEG01000002	complement(595629..596183)	collagen-like protein	DBA54_13165	578162..578329	hypothetical protein
	DBA54_13275	QAEG01000002	596417..597517	hypothetical protein	DBA54_13165	578162..578329	hypothetical protein
	DBA54_18965	QAEG01000003	complement(435317..436105)	hypothetical protein	DBA54_19020	complement(444372..444830)	spore coat protein Z
					DBA54_19040	complement(446351..446821)	spore coat protein
Bacillus anthracis HYU01	HYU01_06275	CP008846	complement(1169745..1170506)	hypothetical protein	HYU01_06330	complement(1178770..1179228)	spore coat protein
					HYU01_06350	complement(1180748..1181218)	spore coat protein
	HYU01_07485	CP008846	complement(1382189..1383139)	hypothetical protein	HYU01_07405	1369804..1370013	hypothetical protein
Bacillus anthracis K0021	AB167_12580	LFYI01000017	482586..483374	triple helix repeat-containing collagen	AB167_12505	471875..472345	spore coat protein
					AB167_12525	473866..474324	spore coat protein
	AB167_05250	LFYI01000006	complement(595500..596054)	BclA protein	AB167_05145	578033..578200	hypothetical protein
	AB167_05255	LFYI01000006	596288..597442	hypothetical protein	AB167_05145	578033..578200	hypothetical protein
Bacillus anthracis K1	XM34_06160	LBBZ01000005	complement(162736..163290)	BclA protein	XM34_06055	145269..145436	hypothetical protein
	XM34_06165	LBBZ01000005	163524..164624	hypothetical protein	XM34_06055	145269..145436	hypothetical protein
Bacillus anthracis K1129	AB170_18540	LGIF01000021	complement(435535..436260)	hypothetical protein	AB170_18595	complement(444522..444980)	spore coat protein
					AB170_18615	complement(446501..446971)	spore coat protein
	AB170_28015	LGIF01000036	complement(595577..596131)	BclA protein	AB170_27910	578110..578277	hypothetical protein
	AB170_28020	LGIF01000036	596365..597591	hypothetical protein	AB170_27910	578110..578277	hypothetical protein
Bacillus anthracis K1285	AB164_10345	LFYF01000013	499613..500536	triple helix repeat-containing collagen	AB164_10270	488897..489367	spore coat protein
					AB164_10290	490888..491346	spore coat protein
	AB164_03935	LFYF01000007	complement(595516..596070)	BclA protein	AB164_03830	578049..578216	hypothetical protein
	AB164_03940	LFYF01000007	596304..597404	hypothetical protein	AB164_03830	578049..578216	hypothetical protein
Bacillus anthracis K2	XM35_18235	LBCA01000013	complement(284855..285190)	collagen triple helix repeat protein	XM35_18230	complement(283980..284562)	hypothetical protein
	XM35_06155	LBCA01000004	complement(174085..174639)	BclA protein	XM35_06050	156618..156785	hypothetical protein
	XM35_06165	LBCA01000004	175175..175906	hypothetical protein	XM35_06050	156618..156785	hypothetical protein
Bacillus anthracis K2129	AB165_05325	LFYG01000010	complement(595372..595926)	BclA protein	AB165_05220	577944..578111	hypothetical protein
	AB165_05330	LFYG01000010	596160..597341	hypothetical protein	AB165_05220	577944..578111	hypothetical protein
	AB165_23815	LFYG01000020	499644..500432	triple helix repeat-containing collagen	AB165_23740	488933..489403	spore coat protein
					AB165_23760	490924..491382	spore coat protein
Bacillus anthracis K2883	AB166_17740	LFYH01000015	complement(595411..595965)	BclA protein	AB166_17635	577944..578111	hypothetical protein
	AB166_17745	LFYH01000015	596199..597236	hypothetical protein	AB166_17635	577944..578111	hypothetical protein
	AB166_26725	LFYH01000030	499427..500233	triple helix repeat-containing collagen	AB166_26650	488711..489181	spore coat protein
					AB166_26670	490702..491160	spore coat protein
Bacillus anthracis K3	bclA	CP009331	264453..265268	bclA protein	BF37_284	253742..254212	spore coat Z family protein
					BF37_287	255733..256191	spore coat Z family protein
Bacillus anthracis K3974	AB169_09670	LGIE01000015	complement(460..1722)	hypothetical protein	AB169_09780	complement(19810..19977)	hypothetical protein
	AB169_09675	LGIE01000015	1956..2510	BclA protein	AB169_09780	complement(19810..19977)	hypothetical protein
	AB169_20250	LGIE01000027	329554..330342	triple helix repeat-containing collagen	AB169_20175	318843..319313	spore coat protein
					AB169_20195	320834..321292	spore coat protein
Bacillus anthracis K4834	AB168_07860	LFYJ01000021	complement(17967..19040)	hypothetical protein	AB168_07970	complement(37128..37295)	hypothetical protein
	AB168_07865	LFYJ01000021	19274..19828	BclA protein	AB168_07970	complement(37128..37295)	hypothetical protein
	AB168_03095	LFYJ01000006	329578..330555	hypothetical protein	AB168_03020	318862..319332	spore coat protein
					AB168_03040	320853..321311	spore coat protein
Bacillus anthracis K8215	AB171_14055	LGIG01000015	complement(115675..116775)	hypothetical protein	AB171_14165	complement(134845..135012)	hypothetical protein
	AB171_21260	LGIG01000025	complement(47382..48170)	triple helix repeat-containing collagen	AB171_21315	complement(56437..56895)	spore coat protein
					AB171_21335	complement(58416..58886)	spore coat protein
Bacillus anthracis Kafkas 100	C2L75_08575	PPEO01000002	complement(548681..549430)	collagen-like protein	C2L75_08580	complement(549549..549689)	hypothetical protein
Bacillus anthracis Kafkas 149	C2L79_01950	PPEN01000001	319797..320744	collagen-like protein	C2L79_01945	319547..319687	hypothetical protein
	C2L79_13250	PPEN01000003	complement(595556..596110)	collagen-like protein	C2L79_13145	578089..578256	hypothetical protein
	C2L79_13255	PPEN01000003	596344..597417	hypothetical protein	C2L79_13145	578089..578256	hypothetical protein
Bacillus anthracis Kafkas 215	C2L74_01950	PPEM01000001	319136..319885	collagen-like protein	C2L74_01945	318877..319017	hypothetical protein
	C2L74_13250	PPEM01000003	complement(595466..596020)	collagen-like protein	C2L74_13145	577999..578166	hypothetical protein
	C2L74_13255	PPEM01000003	596254..597354	hypothetical protein	C2L74_13145	577999..578166	hypothetical protein
Bacillus anthracis Kafkas 60	C2L77_01875	PPES01000001	318256..319203	collagen-like protein	C2L77_01870	318006..318146	hypothetical protein
	C2L77_06975	PPES01000002	482472..482937	hypothetical protein	C2L77_06900	471756..472226	spore coat protein
					C2L77_06920	473747..474205	spore coat protein Z
Bacillus anthracis Kafkas 68	C2L81_07220	PPER01000002	317814..318761	collagen-like protein	C2L81_07215	317564..317704	hypothetical protein
Bacillus anthracis Kafkas 78	C2L76_01950	PPEQ01000001	319800..320549	collagen-like protein	C2L76_01945	319541..319681	hypothetical protein
	C2L76_11675	PPEQ01000003	complement(302110..303087)	hypothetical protein	C2L76_11730	complement(311354..311812)	spore coat protein Z
					C2L76_11750	complement(313333..313803)	spore coat protein
	C2L76_14740	PPEQ01000004	complement(37239..38339)	hypothetical protein	C2L76_14850	complement(56427..56594)	hypothetical protein
	C2L76_14745	PPEQ01000004	38573..39127	collagen-like protein	C2L76_14850	complement(56427..56594)	hypothetical protein
Bacillus anthracis Kafkas 86	C2L78_03205	PPEP01000001	complement(564290..565390)	hypothetical protein	C2L78_03315	complement(583478..583645)	hypothetical protein
	C2L78_03210	PPEP01000001	565624..566178	collagen-like protein	C2L78_03315	complement(583478..583645)	hypothetical protein
	C2L78_14505	PPEP01000003	complement(548718..549665)	collagen-like protein	C2L78_14510	complement(549775..549915)	hypothetical protein
	C2L78_18940	PPEP01000004	complement(435546..436352)	hypothetical protein	C2L78_18995	complement(444619..445077)	spore coat protein Z
					C2L78_19015	complement(446598..447068)	spore coat protein
Bacillus anthracis L19	MCCC1A01412_09670	LZQW01000025	complement(31351..32211)	hypothetical protein	MCCC1A01412_09725	complement(40455..40913)	spore coat protein
					MCCC1A01412_09745	complement(42435..42905)	spore coat protein
Bacillus anthracis Larissa	AB893_12135	CP012519	complement(2279338..2279892)	BclA protein	AB893_12030	2261871..2262038	hypothetical protein
	AB893_12140	CP012519	2280126..2281154	hypothetical protein	AB893_12030	2261871..2262038	hypothetical protein
Bacillus anthracis London 499	DNQ11_06545	CP029805	complement(1183216..1184004)	hypothetical protein	DNQ11_06600	complement(1192266..1192724)	spore coat protein Z
					DNQ11_06620	complement(1194245..1194715)	spore coat protein
	DNQ11_12630	CP029805	complement(2279740..2280294)	collagen-like protein	DNQ11_12525	2262273..2262440	hypothetical protein
	DNQ11_12635	CP029805	2280528..2281556	hypothetical protein	DNQ11_12525	2262273..2262440	hypothetical protein
	DNQ11_24095	CP029805	complement(4332268..4333215)	collagen-like protein	DNQ11_24100	complement(4333325..4333465)	hypothetical protein
Bacillus anthracis MCCC 1A01412	DY471_06195	CP031643	complement(1187852..1188712)	hypothetical protein	DY471_06250	complement(1196956..1197414)	spore coat protein Z
					DY471_06270	complement(1198936..1199406)	spore coat protein
	DY471_07390	CP031643	complement(1401888..1403639)	Gly-Xaa-Xaa repeat protein	DY471_07320	1389470..1389679	hypothetical protein
	DY471_18805	CP031643	3571437..3574151	collagen-like protein	DY471_18700	complement(3554502..3554696)	hypothetical protein
Bacillus anthracis MCCC 1A02161	DY470_06350	CP031642	complement(1194066..1194989)	hypothetical protein	DY470_06405	complement(1203309..1203767)	spore coat protein
					DY470_06425	complement(1205288..1205773)	spore coat protein
	DY470_07665	CP031642	complement(1431182..1432987)	Gly-Xaa-Xaa repeat protein	DY470_07595	1418772..1418981	hypothetical protein
	DY470_12275	CP031642	2316873..2317451	DUF4183 domain-containing protein	DY470_12170	complement(2297886..2298071)	cold-shock protein
Bacillus anthracis N1ZF 2	A9486_28125	LZQX01000094	complement(1241..1783)	hypothetical protein	A9486_28230	20621..20806	cold-shock protein
Bacillus anthracis Ohio ACB	bclA	CP009341	complement(3710078..3711109)	bclA	BG02_3972	complement(3719370..3719828)	spore coat Z family protein
					BG02_3975	complement(3721349..3721819)	spore coat Z family protein
Bacillus anthracis PAK 1	bclA	CP009325	4029007..4029768	bclA	BD64_4291	4018296..4018766	spore coat Z family protein
					BD64_4294	4020287..4020745	spore coat Z family protein
Bacillus anthracis PAK 1 2	AB163_10500	LGID01000042	329649..330410	triple helix repeat-containing collagen	AB163_10425	318938..319408	spore coat protein
					AB163_10445	320929..321387	spore coat protein
	AB163_11555	LGID01000062	complement(19526..20788)	hypothetical protein	AB163_11665	complement(38876..39043)	hypothetical protein
	AB163_11560	LGID01000062	21022..21576	BclA protein	AB163_11665	complement(38876..39043)	hypothetical protein
Bacillus anthracis PR01	AOD59_06275	CP012720	complement(1182410..1183612)	hypothetical protein	AOD59_06330	complement(1191879..1192337)	spore coat protein
					AOD59_06350	complement(1193858..1194328)	spore coat protein
	AOD59_12140	CP012720	complement(2279728..2280282)	BclA protein	AOD59_12035	2262261..2262428	hypothetical protein
	AOD59_12145	CP012720	2280516..2281562	hypothetical protein	AOD59_12035	2262261..2262428	hypothetical protein
Bacillus anthracis PR02	AOD60_06275	CP012721	complement(1182410..1183612)	hypothetical protein	AOD60_06330	complement(1191879..1192337)	spore coat protein
					AOD60_06350	complement(1193858..1194328)	spore coat protein
	AOD60_12140	CP012721	complement(2279728..2280282)	BclA protein	AOD60_12035	2262261..2262428	hypothetical protein
	AOD60_12145	CP012721	2280516..2281562	hypothetical protein	AOD60_12035	2262261..2262428	hypothetical protein
Bacillus anthracis PR05	AOD63_06270	CP012722	complement(1182410..1183612)	hypothetical protein	AOD63_06325	complement(1191879..1192337)	spore coat protein
					AOD63_06345	complement(1193858..1194328)	spore coat protein
	AOD63_12130	CP012722	complement(2279728..2280282)	BclA protein	AOD63_12025	2262261..2262428	hypothetical protein
	AOD63_12135	CP012722	2280516..2281562	hypothetical protein	AOD63_12025	2262261..2262428	hypothetical protein
Bacillus anthracis PR06	AOD64_06275	CP012723	complement(1182410..1183612)	hypothetical protein	AOD64_06330	complement(1191879..1192337)	spore coat protein
					AOD64_06350	complement(1193858..1194328)	spore coat protein
	AOD64_12140	CP012723	complement(2279728..2280282)	BclA protein	AOD64_12035	2262261..2262428	hypothetical protein
	AOD64_12145	CP012723	2280516..2281562	hypothetical protein	AOD64_12035	2262261..2262428	hypothetical protein
Bacillus anthracis PR07	AOD65_06270	CP012724	complement(1182410..1183612)	hypothetical protein	AOD65_06325	complement(1191879..1192337)	spore coat protein
					AOD65_06345	complement(1193858..1194328)	spore coat protein
	AOD65_12130	CP012724	complement(2279728..2280282)	BclA protein	AOD65_12025	2262261..2262428	hypothetical protein
	AOD65_12135	CP012724	2280516..2281562	hypothetical protein	AOD65_12025	2262261..2262428	hypothetical protein
Bacillus anthracis PR08	AOD66_06270	CP012725	complement(1182410..1183612)	hypothetical protein	AOD66_06325	complement(1191879..1192337)	spore coat protein
					AOD66_06345	complement(1193858..1194328)	spore coat protein
	AOD66_12130	CP012725	complement(2279728..2280282)	BclA protein	AOD66_12025	2262261..2262428	hypothetical protein
	AOD66_12135	CP012725	2280516..2281562	hypothetical protein	AOD66_12025	2262261..2262428	hypothetical protein
Bacillus anthracis PR09 1	AOD67_06275	CP012726	complement(1182409..1183611)	hypothetical protein	AOD67_06330	complement(1191878..1192336)	spore coat protein
					AOD67_06350	complement(1193857..1194327)	spore coat protein
	AOD67_12135	CP012726	complement(2279726..2280280)	BclA protein	AOD67_12030	2262259..2262426	hypothetical protein
	AOD67_12140	CP012726	2280514..2281560	hypothetical protein	AOD67_12030	2262259..2262426	hypothetical protein
Bacillus anthracis PR09 4	AOD68_06270	CP012727	complement(1182410..1183612)	hypothetical protein	AOD68_06325	complement(1191879..1192337)	spore coat protein
					AOD68_06345	complement(1193858..1194328)	spore coat protein
	AOD68_12130	CP012727	complement(2279727..2280281)	BclA protein	AOD68_12025	2262260..2262427	hypothetical protein
	AOD68_12135	CP012727	2280515..2281561	hypothetical protein	AOD68_12025	2262260..2262427	hypothetical protein
Bacillus anthracis PR10 4	AOD69_06270	CP012728	complement(1182410..1183612)	hypothetical protein	AOD69_06325	complement(1191879..1192337)	spore coat protein
					AOD69_06345	complement(1193858..1194328)	spore coat protein
	AOD69_12130	CP012728	complement(2279727..2280281)	BclA protein	AOD69_12025	2262260..2262427	hypothetical protein
	AOD69_12135	CP012728	2280515..2281561	hypothetical protein	AOD69_12025	2262260..2262427	hypothetical protein
Bacillus anthracis Parent1	AOQ80_06270	CP012730	complement(1182410..1183612)	hypothetical protein	AOQ80_06325	complement(1191879..1192337)	spore coat protein
					AOQ80_06345	complement(1193858..1194328)	spore coat protein
	AOQ80_12135	CP012730	complement(2279729..2280283)	BclA protein	AOQ80_12030	2262262..2262429	hypothetical protein
	AOQ80_12140	CP012730	2280517..2281563	hypothetical protein	AOQ80_12030	2262262..2262429	hypothetical protein
Bacillus anthracis Parent2	AOQ81_06270	CP012729	complement(1182410..1183612)	hypothetical protein	AOQ81_06325	complement(1191879..1192337)	spore coat protein
					AOQ81_06345	complement(1193858..1194328)	spore coat protein
	AOQ81_12130	CP012729	complement(2279727..2280281)	BclA protein	AOQ81_12025	2262260..2262427	hypothetical protein
	AOQ81_12135	CP012729	2280515..2281561	hypothetical protein	AOQ81_12025	2262260..2262427	hypothetical protein
Bacillus anthracis Pasteur	BF26_548	CP009476	complement(508129..509391)	exosporium leader peptide domain protein	BF26_560	518759..518944	cold-inducible YdjO family protein
	bclA	CP009476	1576203..1576874	bclA protein	BF26_1686	1565493..1565963	spore coat Z family protein
					BF26_1689	1567484..1567942	spore coat Z family protein
Bacillus anthracis Pollino	TM00_12150	CP010813	complement(2279714..2280268)	BclA protein	TM00_12045	2262247..2262414	hypothetical protein
	TM00_12155	CP010813	2280502..2281602	hypothetical protein	TM00_12045	2262247..2262414	hypothetical protein
Bacillus anthracis RA3	bclA	CP009697	complement(4389130..4389891)	bclA protein	BF90_4702	complement(4398153..4398611)	spore coat Z family protein
					BF90_4705	complement(4400131..4400601)	spore coat Z family protein
	BF90_4934	CP009697	complement(4601663..4602613)	putative collagen-like protein	BF90_4920	4589277..4589486	hypothetical protein
Bacillus anthracis RIT375	ABW01_04155	LDPG01000002	16804..17664	triple helix repeat-containing collagen	ABW01_04080	6036..6506	spore coat protein
					ABW01_04100	8027..8485	spore coat protein
	ABW01_23845	LDPG01000022	50853..51656	BclA protein	ABW01_23740	complement(31859..32044)	cold-shock protein
	ABW01_28150	LDPG01000034	complement(29079..30050)	hypothetical protein	ABW01_28145	complement(28622..28966)	hypothetical protein
	ABW01_11255	LDPG01000005	complement(227549..229498)	hypothetical protein	ABW01_11180	215136..215345	hypothetical protein
Bacillus anthracis SA047	DBA58_08055	QAEK01000002	complement(719113..720060)	collagen-like protein	DBA58_08060	complement(720170..720310)	hypothetical protein
	DBA58_12840	QAEK01000003	499428..500216	hypothetical protein	DBA58_12765	488712..489182	spore coat protein
					DBA58_12785	490703..491161	spore coat protein Z
	DBA58_18335	QAEK01000004	544543..545643	hypothetical protein	DBA58_18225	526306..526473	hypothetical protein
Bacillus anthracis SK 102	bclA	CP009464	5142236..5142934	bclA protein	BF31_5492	5131525..5131995	spore coat Z family protein
					BF31_5495	5133516..5133974	spore coat Z family protein
Bacillus anthracis SK57	DUI38_08675	QPKQ01000002	482442..483419	hypothetical protein	DUI38_08600	471726..472196	spore coat protein
					DUI38_08620	473717..474175	spore coat protein Z
Bacillus anthracis SPV842 15	BZG08_06555	CP019588	complement(1182413..1183615)	hypothetical protein	BZG08_06610	complement(1191882..1192340)	spore coat protein Z
					BZG08_06630	complement(1193861..1194331)	spore coat protein
	BZG08_12715	CP019588	complement(2279734..2280288)	BclA protein	BZG08_12610	2262267..2262434	hypothetical protein
	BZG08_12720	CP019588	2280522..2281568	hypothetical protein	BZG08_12610	2262267..2262434	hypothetical protein
	BZG08_24255	CP019588	complement(4332604..4333542)	collagen-like protein	BZG08_24260	complement(4333661..4333801)	hypothetical protein
	BZG08_25340	CP019588	complement(4518449..4520392)	collagen-like protein	BZG08_25245	4506595..4506909	hypothetical protein
Bacillus anthracis STI 1	DH23_11910	MJAW01000022	complement(434837..435625)	hypothetical protein	DH23_11965	complement(443887..444345)	spore coat protein
					DH23_11985	complement(445866..446336)	spore coat protein
	DH23_14595	MJAW01000033	571..1125	BclA protein	DH23_14700	complement(18425..18592)	hypothetical protein
Bacillus anthracis STI1	C6N15_07125	PVLH01000003	150615..151250	hypothetical protein	C6N15_07050	139906..140376	spore coat protein
					C6N15_07070	141896..142354	spore coat protein Z
	C6N15_16925	PVLH01000009	66204..66917	hypothetical protein	C6N15_16920	65945..66085	hypothetical protein
	C6N15_23625	PVLH01000018	complement(99877..100431)	collagen-like protein	C6N15_23520	82414..82581	hypothetical protein
	C6N15_23630	PVLH01000018	100665..100850	BclA protein	C6N15_23520	82414..82581	hypothetical protein
Bacillus anthracis Shikan NIID	BASH2_01200	AP014833	1136807..1137565	collagen Triple Helix Repeat Domain protein	BASH2_01199	1136557..1136697	hypothetical protein
	BASH2_04632	AP014833	4286256..4287377	BclA protein	BASH2_04607	complement(4269331..4269510)	hypothetical protein
					BASH2_04615	4275531..4276010	spore Coat protein Z
					cotZ	4277522..4277989	spore coat protein Z
	BASH2_04631	AP014833	complement(4286270..4286851)	hypothetical protein	BASH2_04607	complement(4269331..4269510)	hypothetical protein
					BASH2_04615	4275531..4276010	spore Coat protein Z
					cotZ	4277522..4277989	spore coat protein Z
Bacillus anthracis Smith 1013	DJ42_612	CM002879	complement(1082710..1083954)	exosporium leader peptide domain protein	DJ42_624	1093322..1093507	cold-inducible YdjO family protein
	bclA	CM002879	2149218..2149889	bclA protein	DJ42_1747	2138507..2138977	spore coat Z family protein
					DJ42_1750	2140498..2140956	spore coat Z family protein
Bacillus anthracis Stendal	AW166_06285	CP014179	complement(1182520..1183668)	hypothetical protein	AW166_06340	complement(1191935..1192393)	spore coat protein
					AW166_06360	complement(1193914..1194384)	spore coat protein
	AW166_12160	CP014179	complement(2279748..2280302)	BclA protein	AW166_12055	2262281..2262448	hypothetical protein
	AW166_12165	CP014179	2280536..2281636	hypothetical protein	AW166_12055	2262281..2262448	hypothetical protein
Bacillus anthracis Sterne 09RA8929	DTW31_18285	QPEZ01000003	482333..483166	hypothetical protein	DTW31_18210	471617..472087	spore coat protein
					DTW31_18230	473608..474066	spore coat protein Z
Bacillus anthracis Strain 32	DUD58_17045	QPKO01000003	412741..413718	hypothetical protein	DUD58_16970	402025..402495	spore coat protein
					DUD58_16990	404016..404474	spore coat protein Z
Bacillus anthracis Tangail 1	A8C77_06275	CP015779	complement(1182452..1183600)	hypothetical protein	A8C77_06330	complement(1191867..1192325)	spore coat protein
					A8C77_06350	complement(1193846..1194316)	spore coat protein
	A8C77_12145	CP015779	complement(2279680..2280234)	BclA protein	A8C77_12040	2262213..2262380	hypothetical protein
	A8C77_12150	CP015779	2280468..2281568	hypothetical protein	A8C77_12040	2262213..2262380	hypothetical protein
Bacillus anthracis Tyrol 4675	BVB96_06485	CP018903	complement(1182620..1183669)	hypothetical protein	BVB96_06540	complement(1191933..1192391)	spore coat protein Z
					BVB96_06560	complement(1193911..1194381)	spore coat protein
	BVB96_12600	CP018903	complement(2279720..2280274)	BclA protein	BVB96_12495	2262252..2262419	hypothetical protein
	BVB96_12605	CP018903	2280508..2281572	hypothetical protein	BVB96_12495	2262252..2262419	hypothetical protein
	BVB96_24035	CP018903	complement(4332422..4333117)	hypothetical protein	BVB96_24040	complement(4333236..4333376)	hypothetical protein
	BVB96_25115	CP018903	complement(4518082..4519464)	collagen-like protein	BVB96_25020	4506203..4506517	hypothetical protein
Bacillus anthracis UT308	DUI37_08385	QPKP01000002	complement(435455..436261)	hypothetical protein	DUI37_08440	complement(444528..444986)	spore coat protein Z
					DUI37_08460	complement(446507..446977)	spore coat protein
Bacillus anthracis Vollum 1B	bclA	CP009328	complement(5205831..5206529)	bclA protein	BF39_5583	complement(5214791..5215249)	spore coat Z family protein
					BF39_5586	complement(5216770..5217240)	spore coat Z family protein
Bacillus anthracis Zimbabwe 89	bclA	KN050648	complement(643135..643905)	bclA	DJ43_475	complement(652167..652625)	spore coat Z family protein
					DJ43_478	complement(654145..654615)	spore coat Z family protein
	DJ43_706	KN050648	complement(855560..856510)	hypothetical protein	DJ43_692	843176..843385	hypothetical protein
Bacillus anthracis delta Sterne	bclA	CP008752	4312904..4313710	bclA	DJ45_4649	4302188..4302658	spore coat Z family protein
					DJ45_4652	4304179..4304637	spore coat Z family protein
Bacillus anthracis str 95014	Y693_06325	JANG01000013	1..315	spore outer coat protein	Y693_06380	complement(8585..9043)	spore coat protein
					Y693_06400	complement(10564..11034)	spore coat protein
	Y693_23080	JANG01000025	complement(210053..210802)	hypothetical protein	Y693_23085	complement(210921..211022)	hypothetical protein
Bacillus anthracis str A0174	BAO_1216	ABLT01000025	18509..19297	BclA protein	cotZ2	7798..8268	spore coat protein Z
					cotZ1	9789..10247	spore coat protein Z
	BAO_4742	ABLT01000014	complement(44051..45025)	collagen triple helix repeat domain	BAO_4743	complement(45144..45284)	hypothetical protein
	BAO_2445	ABLT01000001	187597..188859	conserved hypothetical protein	BAO_2424	169342..169509	hypothetical protein
Bacillus anthracis str A0193	BAQ_2495	ABKF01000030	23353..24615	conserved hypothetical protein	BAQ_2474	5098..5265	hypothetical protein
	BAQ_1267	ABKF01000027	18298..19086	BclA protein	cotZ2	7587..8057	spore coat protein Z
					cotZ1	9578..10036	spore coat protein Z
Bacillus anthracis str A0248	BAA_1299	CP001598	1182946..1183554	male specific sperm protein	cotZ1	complement(1191835..1192293)	spore coat protein Z
					cotZ2	complement(1193814..1194284)	spore coat protein Z
	BAA_4779	CP001598	complement(4332128..4332877)	hypothetical protein	BAA_4780	complement(4332996..4333136)	hypothetical protein
Bacillus anthracis str A0389	BAK_1301	ABLB01000033	22274..22702	hypothetical protein	cotZ1	complement(30950..31408)	spore coat protein Z
					cotZ2	complement(32929..33399)	spore coat protein Z
	BAK_2534	ABLB01000001	complement(484200..485300)	conserved hypothetical protein	BAK_2513	complement(503388..503555)	hypothetical protein
Bacillus anthracis str A0442	BAH_1271	ABKG01000023	18572..19342	BclA protein	cotZ2	7862..8332	spore coat protein Z
					cotZ1	9852..10310	spore coat protein Z
	BAH_4812	ABKG01000016	complement(43722..44660)	collagen triple helix repeat domain	BAH_4813	complement(44779..44916)	hypothetical protein
	BAH_1523	ABKG01000007	complement(192574..193560)	hypothetical protein	BAH_1509	180189..180398	conserved domain protein
Bacillus anthracis str A0465	BAM_1506	ABLH01000030	complement(21183..22169)	hypothetical protein	BAM_1492	8797..9006	conserved domain protein
	BAM_4819	ABLH01000016	complement(44402..45313)	collagen triple helix repeat domain	BAM_4820	complement(45432..45569)	hypothetical protein
	BAM_2496	ABLH01000007	complement(30205..30945)	exosporium protein H	BAM_2475	complement(49034..49201)	hypothetical protein
	BAM_1253	ABLH01000006	189217..189978	BclA protein	cotZ2	178507..178977	spore coat protein Z
					cotZ1	180497..180955	spore coat protein Z
Bacillus anthracis str A0488	BAC_1237	ABJC01000035	complement(22022..22720)	BclA protein	BAC_1233	18896..19042	hypothetical protein
					cotZ1	complement(30982..31440)	spore coat protein Z
					cotZ2	complement(32961..33431)	spore coat protein Z
	BAC_4757	ABJC01000014	complement(44107..45036)	collagen triple helix repeat domain	BAC_4758	complement(45155..45295)	hypothetical protein
	BAC_4970	ABJC01000003	complement(128746..131037)	collagen triple helix repeat domain protein	BAC_4951	116832..117206	hypothetical protein
	BAC_2469	ABJC01000001	21736..22962	conserved hypothetical protein	BAC_2448	3481..3648	hypothetical protein
Bacillus anthracis str A16	A16_58005	CP001970	complement(1182608..1183720)	hypothetical protein	A16_12850	complement(1191987..1192445)	spore coat protein
					A16_12890	complement(1193966..1194436)	spore coat protein
	A16_24800	CP001970	complement(2279891..2280445)	BclA protein	A16_58515	2262424..2262591	hypothetical protein
	A16_24810	CP001970	2280679..2281779	hypothetical protein	A16_58515	2262424..2262591	hypothetical protein
Bacillus anthracis str A16R	A16R_58730	CP001974	complement(1182529..1183695)	hypothetical protein	A16R_13040	complement(1191968..1192426)	spore coat protein
					A16R_13080	complement(1193947..1194417)	spore coat protein
	A16R_25080	CP001974	complement(2279866..2280420)	BclA protein	A16R_59290	2262399..2262566	hypothetical protein
	A16R_25090	CP001974	2280654..2281754	hypothetical protein	A16R_59290	2262399..2262566	hypothetical protein
Bacillus anthracis str Ames	bclA	AE016879	complement(1182398..1183546)	spore surface glycoprotein BclA	exsY	complement(1191813..1192271)	exosporium protein Y
					cotY	complement(1193792..1194262)	spore coat protein Y
	BA_2449	AE016879	complement(2279624..2280178)	hypothetical protein	BA_2428	2262157..2262324	hypothetical protein
	blcB	AE016879	2280412..2281512	spore surface glycoprotein BclB	BA_2428	2262157..2262324	hypothetical protein
	BA_4764	AE016879	complement(4332101..4332850)	hypothetical protein	BA_4765	complement(4332969..4333109)	hypothetical protein
Bacillus anthracis str Ames Ancestor Ames Ancestor A2084	GBAA_1222	AE017334	complement(1182520..1183668)	conserved hypothetical protein	cotZ1	complement(1191935..1192393)	spore coat protein Z
					cotZ2	complement(1193914..1194384)	spore coat protein Z
	GBAA_2449	AE017334	complement(2279748..2280302)	hypothetical protein	GBAA_2428	2262281..2262448	hypothetical protein
	GBAA_2450	AE017334	2280536..2281636	conserved hypothetical protein	GBAA_2428	2262281..2262448	hypothetical protein
	GBAA_4764	AE017334	complement(4332228..4332977)	hypothetical protein	GBAA_4765	complement(4333096..4333236)	hypothetical protein
Bacillus anthracis str BF1	BABF1_03315	AMDT01000001	complement(595185..595739)	hypothetical protein	BABF1_03215	577717..577884	hypothetical protein
	BABF1_03320	AMDT01000001	595973..596713	hypothetical protein	BABF1_03215	577717..577884	hypothetical protein
	BABF1_11750	AMDT01000003	complement(435506..436150)	bclA protein	BABF1_11805	complement(444414..444872)	Spore coat protein Y
					BABF1_11825	complement(446392..446862)	Spore coat protein
	BABF1_15714	AMDT01000005	complement(60859..61809)	hypothetical protein	BABF1_15639	48473..48682	hypothetical protein
	BABF1_18704	AMDT01000007	complement(20829..21524)	collagen triple helix repeat domain-containing protein	BABF1_18709	complement(21643..21780)	hypothetical protein
Bacillus anthracis str CDC 684	BAMEG_3367	CP001215	3055526..3056224	BclA protein	cotZ2	3044815..3045285	spore coat protein Z
					cotZ1	3046806..3047264	spore coat protein Z
	BAMEG_4798	CP001215	complement(4333498..4334427)	collagen triple helix repeat domain protein	BAMEG_4799	complement(4334546..4334686)	hypothetical protein
	BAMEG_5010	CP001215	complement(4519309..4521600)	collagen triple helix repeat domain protein	BAMEG_4991	4507395..4507769	hypothetical protein
Bacillus anthracis str Carbosap	Y692_09065	KL649661	1674045..1674833	hypothetical protein	Y692_08990	1663334..1663804	spore coat protein
					Y692_09010	1665325..1665783	spore coat protein
	Y692_20255	KL649662	complement(1639191..1639512)	hypothetical protein	Y692_20250	complement(1637294..1638107)	hypothetical protein
Bacillus anthracis str H9401	H9401_1149	CP002091	complement(1173630..1174400)	BclA protein	H9401_1160	complement(1182662..1183129)	Spore coat protein Y
					H9401_1164	complement(1184640..1185110)	Spore coat protein
	H9401_4547	CP002091	complement(4322420..4323358)	Collagen triple helix repeat domain protein	H9401_4548	complement(4323477..4323617)	Hypothetical Protein
	H9401_4754	CP002091	complement(4508317..4510503)	Collagen triple helix repeat domain protein	H9401_4735	4496402..4496776	Hypothetical Protein
Bacillus anthracis str SVA11	BAPAT_1152	CP006742	complement(1169812..1170582)	hypothetical protein	BAPAT_1163	complement(1178844..1179311)	Spore coat protein Y
					BAPAT_1167	complement(1180822..1181292)	Spore coat protein
	BAPAT_4572	CP006742	complement(4315388..4316326)	Collagen triple helix repeat domain protein	BAPAT_4573	complement(4316445..4316582)	hypothetical protein
	BAPAT_4775	CP006742	complement(4501155..4502711)	Collagen triple helix repeat domain protein	BAPAT_4756	4489229..4489603	hypothetical protein
Bacillus anthracis str Tsiankovskii I	BATI_1267	ABDN02000024	complement(33251..34039)	BclA protein	cotZ1	complement(42301..42759)	spore coat protein Z
	BATI_4597	ABDN02000006	43487..44425	collagen triple helix repeat domain	BATI_4598	43228..43368	hypothetical protein
Bacillus anthracis str Turkey32	bclA	CP009315	complement(2987709..2988497)	bclA	AS53_3243	complement(2996759..2997217)	spore coat Z family protein
					AS53_3246	complement(2998738..2999208)	spore coat Z family protein
Bacillus anthracis str UR 1	B353_03929	ALNY01000003	1..180	hypothetical protein	B353_03984	complement(8456..8914)	Spore coat protein Y
					B353_04004	complement(10435..10914)	spore coat protein
	B353_16263	ALNY01000017	complement(98197..98874)	collagen triple helix repeat domain-containing protein	sdhB	complement(86467..86790)	succinate dehydrogenase iron-sulfur subunit
					B353_16268	complement(98993..99133)	hypothetical protein
Bacillus anthracis str V770 NP 1R	bclA	CP009598	3680728..3681903	bclA protein	AK39_3968	3670012..3670482	spore coat Z family protein
					AK39_3971	3672003..3672461	spore coat Z family protein
Bacillus anthracis str Vollum	bclA	CP007666	complement(55810..56508)	bclA protein	DJ46_68	complement(64770..65228)	spore coat Z family protein
					DJ46_71	complement(66749..67219)	spore coat Z family protein
Bacillus aquimaris 97B	DET59_101207	QNRJ01000001	211312..212559	collagen triple helix repeat protein	DET59_101231	complement(230622..230804)	hypothetical protein
Bacillus aryabhattai AB211	BCV52_21785	MCAN01000003	complement(3369321..3369830)	spore coat protein	BCV52_21815	complement(3376487..3376675)	hypothetical protein
Bacillus aryabhattai AFS007213	CN635_14300	NUEC01000015	complement(7669..8220)	collagen-like protein	CN635_14315	complement(10437..10646)	hypothetical protein
Bacillus aryabhattai AFS033892	COI42_19925	NUTZ01000090	34653..35177	collagen-like protein	COI42_19910	32186..32422	hypothetical protein
Bacillus aryabhattai AFS075785	COL65_18645	NVGV01000015	177128..177592	spore coat protein	COL65_18615	170282..170470	hypothetical protein
	COL65_22845	NVGV01000046	33667..34227	collagen-like protein	COL65_22830	31234..31443	hypothetical protein
Bacillus aryabhattai B14	B1R96_06585	MVJH01000282	14667..15176	spore coat protein	B1R96_06555	7822..8010	hypothetical protein
Bacillus aryabhattai LK20	ABV89_22655	LDUV01000039	159723..160214	spore coat protein	ABV89_22625	152877..153065	hypothetical protein
Bacillus aryabhattai LK25	VL11_00090	LDWN01000001	17467..17958	spore coat protein	VL11_00060	10621..10809	hypothetical protein
Bacillus aryabhattai PHB10	CHN50_04780	NOXE01000002	complement(317583..318752)	hypothetical protein	CHN50_04770	316100..316204	sporulation protein YjcZ
Bacillus aryabhattai SQU R12	CCZ20_17855	NHZZ01000012	116083..116592	spore coat protein	CCZ20_17825	109238..109426	hypothetical protein
Bacillus asahii MA001	D1953_05345	QWVS01000011	complement(75702..76079)	hypothetical protein	D1953_05450	complement(95569..95715)	YjcZ family sporulation protein
Bacillus atrophaeus 1942	BATR1942_04295	CP002207	complement(839493..841034)	hypothetical protein	BATR1942_04275	837286..837861	hypothetical protein
Bacillus atrophaeus B4144 201601	B4144_4031	LQYR01000017	126587..126865	hypothetical protein	B4144_4029	126179..126310	hypothetical protein
Bacillus atrophaeus C89	UY9_12304	AJRJ01000040	131521..133062	hypothetical protein	UY9_12324	complement(134694..135269)	hypothetical protein
Bacillus atrophaeus GBSC56	C6W22_01995	PVQM01000001	451908..452324	collagen-like protein	C6W22_01965	445691..446056	HNH endonuclease
Bacillus atrophaeus GQJK17	BaGK_03605	CP022653	698528..698881	collagen-like protein	BaGK_03570	692176..692541	HNH endonuclease
Bacillus atrophaeus LSSC3	C6W24_00230	PVQO01000001	43380..43856	collagen-like protein	C6W24_00325	59897..60175	hypothetical protein
Bacillus atrophaeus NRRL NRS 213	AXI57_12755	LSBB01000020	complement(430792..432603)	hypothetical protein	AXI57_12740	428612..429160	hypothetical protein
Bacillus atrophaeus PCI 246	DK44_2857	KN049968	2875787..2877328	carbohydrate binding domain protein	DK44_2860	complement(2878960..2879535)	hypothetical protein
Bacillus atrophaeus SRCM101359	S101359_01387	CP021500	complement(1409660..1411363)	Fibril-forming collagen alpha chain	xynA	1407471..1408028	Endo-1,4-beta-xylanase
	S101359_02033	CP021500	2160655..2160978	Collagen alpha-4(IV) chain	S101359_02055	2179524..2179781	hypothetical protein
Bacillus atrophaeus UCMB 5137	D068_cds05150	CP011802	143974..144357	phage tail fiber protein	D068_cds04960	133660..133776	hypothetical protein
					D068_cds05080	137744..138112	prophage Lp3 protein
	fliK2	CP011802	complement(933975..935588)	FliK2	D068_cds13610	931759..932343	secreted trypsin-like serine protease
Bacillus atrophaeus subsp globigii BSS	DJ95_780	CP007640	complement(764846..766387)	carbohydrate binding domain protein	DJ95_777	762639..763214	hypothetical protein
Bacillus bombysepticus str Wang	CY96_05260	CP007512	complement(1025919..1026806)	hypothetical protein	CY96_05315	complement(1035120..1035584)	spore coat protein
					CY96_05335	complement(1037103..1037570)	spore coat protein
	CY96_06450	CP007512	complement(1239781..1240083)	hypothetical protein	CY96_06380	1227392..1227601	hypothetical protein
	CY96_15775	CP007512	complement(3071266..3073773)	hypothetical protein	CY96_15880	3090295..3090468	alginate lyase
Bacillus caseinilyticus SP	SAMN05421736_11921	FNPI01000019	complement(21611..22570)	hypothetical protein	SAMN05421736_11913	13134..13613	carbon-monoxide dehydrogenase small subunit
Bacillus cellulasensis NJ M2	AKO65_07370	CP012329	1493373..1493771	hypothetical protein	AKO65_07330	1487043..1487408	HNH endonuclease
	AKO65_13245	CP012329	2611610..2612011	hypothetical protein	AKO65_13200	2605019..2605375	HNH endonuclease
					AKO65_13205	2605362..2605688	transglycosylase
Bacillus cellulasensis NJ V	AKO66_03685	CP012330	736586..736984	hypothetical protein	AKO66_03645	730256..730621	HNH endonuclease
	AKO66_09560	CP012330	1854765..1855166	hypothetical protein	AKO66_09515	1848174..1848530	HNH endonuclease
					AKO66_09520	1848517..1848843	transglycosylase
Bacillus cellulasensis NJ V2	AMR71_03685	CP012482	736586..736984	hypothetical protein	AMR71_03645	730256..730621	HNH endonuclease
	AMR71_09555	CP012482	1854765..1855166	hypothetical protein	AMR71_09510	1848174..1848530	HNH endonuclease
					AMR71_09515	1848517..1848843	transglycosylase
Bacillus cereus 121B	EDC93_10253	SMDL01000002	complement(47823..48728)	collagen triple helix repeat protein	EDC93_10264	complement(56980..57438)	spore coat protein Z
					EDC93_10267	complement(58956..59423)	spore coat protein Y/spore coat protein Z
	EDC93_102303	SMDL01000002	complement(263046..265460)	collagen triple helix repeat protein	EDC93_102288	248891..249100	hypothetical protein
	EDC93_10990	SMDL01000009	80120..81193	collagen triple helix repeat protein	EDC93_10980	73007..73186	hypothetical protein
Bacillus circulans PK3 138	C2H98_14595	CP026033	3041568..3042293	hypothetical protein	C2H98_14585	3040424..3041092	hypothetical protein
Bacillus coagulans B4099	B4099_2736	LQYI01000002	complement(21845..22717)	hypothetical protein	B4099_2719	complement(6108..6257)	hypothetical protein
Bacillus cucumis V32 6	CVD27_09935	PGVE01000041	complement(1..423)	collagen-like protein	CVD27_09935	complement(1..423)	collagen-like protein
	gerQ	PGVE01000050	complement(35340..35738)	spore coat protein GerQ	CVD27_13065	26387..27211	4Fe-4S ferredoxin
Bacillus cytotoxicus AFSSA 08CEB44bac	BCB44BAC_03635	FMIK01000048	complement(163316..164059)	Collagen triple helix repeat	BCB44BAC_03649	complement(173925..174017)	Uncharacterized protein
	BCB44BAC_01043	FMIK01000018	complement(138748..139725)	Protein of unknown function	BCB44BAC_01035	complement(132755..133303)	Uncharacterized protein
					BCB44BAC_01037	complement(134468..135043)	Spore coat protein Z
					BCB44BAC_01053	complement(147457..147930)	Spore coat protein Z
Bacillus cytotoxicus CH 1	CG474_005740	CP024120	complement(1103041..1104063)	collagen-like protein	CG474_005700	complement(1097048..1097596)	hypothetical protein
					CG474_005710	complement(1098761..1099336)	spore coat protein
					CG474_005790	complement(1111795..1112268)	spore coat protein
	CG474_017510	CP024120	complement(3354899..3355615)	collagen-like protein	CG474_017575	complement(3365499..3365591)	hypothetical protein
Bacillus cytotoxicus CH 13	CG479_017145	CP024109	complement(3289649..3290473)	collagen-like protein	CG479_017210	complement(3300356..3300448)	hypothetical protein
Bacillus cytotoxicus CH 15	CG480_009560	CP024107	1826008..1826994	collagen-like protein	CG480_009510	1817802..1818275	spore coat protein
					CG480_009590	1830699..1831274	spore coat protein
					CG480_009600	1832439..1832987	hypothetical protein
	CG480_017985	CP024107	complement(3442180..3443049)	collagen-like protein	CG480_018050	complement(3452916..3453008)	hypothetical protein
Bacillus cytotoxicus CH 2	CG476_005685	CP024116	complement(1105266..1106252)	collagen-like protein	CG476_005645	complement(1099273..1099821)	hypothetical protein
					CG476_005655	complement(1100986..1101561)	spore coat protein
					CG476_005735	complement(1113985..1114458)	spore coat protein
	CG476_018210	CP024116	complement(3477728..3478588)	collagen-like protein	CG476_018275	complement(3488456..3488548)	hypothetical protein
Bacillus cytotoxicus CH 23	CG481_005670	CP024104	complement(1103141..1103815)	hypothetical protein	CG481_005630	complement(1097148..1097696)	hypothetical protein
					CG481_005640	complement(1098861..1099436)	spore coat protein
					CG481_005725	complement(1111840..1112313)	spore coat protein
	CG481_017790	CP024104	complement(3404095..3404811)	collagen-like protein	CG481_017855	complement(3414695..3414787)	hypothetical protein
Bacillus cytotoxicus CH 25	CG482_005665	CP024101	complement(1103163..1104149)	hypothetical protein	CG482_005625	complement(1097171..1097719)	hypothetical protein
					CG482_005635	complement(1098884..1099459)	spore coat protein
					CG482_005715	complement(1111880..1112353)	spore coat protein
	CG482_013570	CP024101	2602761..2604857	collagen-like protein	CG482_013430	complement(2583710..2583913)	hypothetical protein
	CG482_017940	CP024101	complement(3432713..3433429)	collagen-like protein	CG482_018005	complement(3443313..3443405)	hypothetical protein
Bacillus cytotoxicus CH 3	CG477_005685	CP024113	complement(1105268..1106254)	collagen-like protein	CG477_005645	complement(1099275..1099823)	hypothetical protein
					CG477_005655	complement(1100988..1101563)	spore coat protein
					CG477_005735	complement(1113987..1114460)	spore coat protein
	CG477_018185	CP024113	complement(3470136..3470996)	collagen-like protein	CG477_018250	complement(3480864..3480956)	hypothetical protein
Bacillus cytotoxicus CH 38	CG483_005690	CP024098	complement(1105230..1105880)	hypothetical protein	CG483_005650	complement(1099238..1099786)	hypothetical protein
					CG483_005660	complement(1100951..1101526)	spore coat protein
					CG483_005745	complement(1113883..1114356)	spore coat protein
	CG483_017985	CP024098	complement(3440980..3441840)	collagen-like protein	CG483_018050	complement(3451706..3451798)	hypothetical protein
Bacillus cytotoxicus CH 39	CG475_005685	CP024096	complement(1105258..1106244)	collagen-like protein	CG475_005645	complement(1099265..1099813)	hypothetical protein
					CG475_005655	complement(1100978..1101553)	spore coat protein
					CG475_005735	complement(1113977..1114450)	spore coat protein
	CG475_018220	CP024096	complement(3477943..3478803)	collagen-like protein	CG475_018285	complement(3488671..3488763)	hypothetical protein
Bacillus cytotoxicus CH 4	CG478_009560	CP024111	1826008..1826994	collagen-like protein	CG478_009510	1817802..1818275	spore coat protein
					CG478_009590	1830699..1831274	spore coat protein
					CG478_009600	1832439..1832987	hypothetical protein
	CG478_017985	CP024111	complement(3442180..3443049)	collagen-like protein	CG478_018050	complement(3452916..3453008)	hypothetical protein
Bacillus cytotoxicus CVUAS 2833	TU51_05430	JYPG01000012	complement(257184..257740)	triple helix repeat-containing collagen	TU51_05390	complement(251191..251739)	hypothetical protein
					TU51_05400	complement(252904..253479)	spore coat protein
					TU51_05480	complement(265869..266342)	spore coat protein
Bacillus cytotoxicus NVH 391 98	Bcer98_3227	CP000764	complement(3293995..3294819)	Collagen triple helix repeat	Bcer98_3239	complement(3304703..3304795)	conserved hypothetical protein
Bacillus cytotoxicus NVH 883 00	BC88300_01109	FMJN01000017	complement(198154..199104)	Protein of unknown function	BC88300_01101	complement(192161..192709)	Uncharacterized protein
					BC88300_01103	complement(193874..194449)	Spore coat protein Z
					BC88300_01119	complement(206909..207382)	Spore coat protein Z
	BC88300_03950	FMJN01000039	complement(42209..42694)	Protein of unknown function	BC88300_03969	complement(59611..59658)	Protein of unknown function
	BC88300_03951	FMJN01000039	complement(42282..42953)	Putative VrrB protein	BC88300_03969	complement(59611..59658)	Protein of unknown function
	BC88300_03752	FMJN01000036	complement(731891..732733)	Collagen triple helix repeat	BC88300_03766	complement(742618..742710)	Uncharacterized protein
Bacillus endophyticus 3617 2C	A4R27_26295	LWAG01000095	complement(1..479)	hypothetical protein	A4R27_26295	complement(1..479)	hypothetical protein
Bacillus endophyticus 3618 1C	A4U60_08030	LWAI01000010	18611..19114	hypothetical protein	A4U60_08030	18611..19114	hypothetical protein
Bacillus endophyticus 3631 10C	A3864_04585	LVYK01000009	complement(106212..106724)	hypothetical protein	A3864_04585	complement(106212..106724)	hypothetical protein
Bacillus endophyticus 3631 9D	A3863_19460	LVYL01000052	complement(172763..173275)	hypothetical protein	A3863_19460	complement(172763..173275)	hypothetical protein
Bacillus endophyticus DSM 13796	SAMN02745910_03214	FOXX01000008	102817..103176	protein of unknown function	SAMN02745910_03214	102817..103176	protein of unknown function
	SAMN02745910_00915	FOXX01000002	complement(15459..16019)	Collagen triple helix repeat-containing protein	SAMN02745910_00900	1..123	hypothetical protein
	SAMN02745910_00916	FOXX01000002	complement(16228..17103)	hypothetical protein	SAMN02745910_00900	1..123	hypothetical protein
Bacillus endophyticus FH5	FH5_03923	RPHD01000003	complement(176850..177359)	hypothetical protein	FH5_03923	complement(176850..177359)	hypothetical protein
	FH5_04329	RPHD01000004	188640..189263	hypothetical protein	FH5_04328	187924..188454	Xanthine dehydrogenase iron-sulfur subunit
	FH5_04449	RPHD01000004	complement(297491..299311)	hypothetical protein	FH5_04443	292475..292999	hypothetical protein
Bacillus filamentosus PK5 39	CJ485_24895	NQYF01000005	2129..2788	hypothetical protein	CJ485_24875	complement(1..306)	hypothetical protein
					CJ485_24935	9144..9329	hypothetical protein
Bacillus firmus 14 TX	DFO70_103123	QNSF01000003	107648..108850	cell division-specific peptidoglycan biosynthesis regulator FtsW	DFO70_103103	93618..93752	SR1 protein
					DFO70_103115	complement(102643..102843)	uncharacterized protein YlaI
Bacillus firmus DS1	PBF_06716	APVL01000004	103100..104302	cell cycle protein	PBF_06626	89422..89550	hypothetical protein
					PBF_06686	complement(98175..98375)	glycosyl transferase family protein
	PBF_22123	APVL01000027	40339..41844	phage pre-neck appendage-like protein	PBF_21993	21516..21725	hypothetical protein
	PBF_24086	APVL01000041	complement(12215..12823)	hypothetical protein	PBF_24116	16802..16996	hypothetical protein
Bacillus firmus LK28	VL14_15240	LDWQ01000044	complement(3802..5004)	cell division protein FtsW	VL14_15270	9733..9933	hypothetical protein
					VL14_15330	complement(18834..18962)	phosphoesterase
Bacillus firmus NCTC10335	ftsW	UFTC01000001	1721604..1722806	cell cycle protein	NCTC10335_01857	1708200..1708328	phosphoesterase
					NCTC10335_01869	complement(1716950..1717150)	ComE operon protein 3
Bacillus foraminis CV53	EV146_11374	SLVV01000013	93403..95010	BclB C-terminal domain-containing protein	EV146_11361	complement(77749..77895)	hypothetical protein
Bacillus fortis DSM 16012	D4N35_000935	QYTU02000001	167070..167600	hypothetical protein	rpmG	complement(152920..153069)	50S ribosomal protein L33
Bacillus gaemokensis KCTC 13318	AZF08_19205	LTAQ01000003	complement(12475..13539)	hypothetical protein	AZF08_19245	complement(24295..24540)	hypothetical protein
	AZF08_27610	LTAQ01000039	4086..5672	hypothetical protein	AZF08_27595	complement(976..1155)	hypothetical protein
	AZF08_12175	LTAQ01000045	58150..58950	hypothetical protein	AZF08_12095	46806..47273	spore coat protein
					AZF08_12115	48905..49357	spore coat protein
Bacillus galactosidilyticus G25 74	ABB05_13025	LDJR01000052	41265..41552	hypothetical protein	ABB05_12850	21580..21855	hypothetical protein
Bacillus gibsonii FJAT 10019	BGM20_06720	CP017070	complement(1306091..1306930)	hypothetical protein	BGM20_06690	complement(1299643..1299960)	transcriptional regulator
Bacillus glycinifermentans GO 13	AB447_214750	LECW02000010	13751..14068	hypothetical protein	AB447_214715	complement(6839..7060)	hypothetical protein
	AB447_220420	LECW02000022	215527..216003	hypothetical protein	AB447_220300	196126..196275	sporulation protein YjcZ
Bacillus glycinifermentans KBN06P03352	COP00_23175	CP023481	4410399..4410875	hypothetical protein	COP00_23040	4391000..4391149	sporulation protein YjcZ
	COP00_23440	CP023481	4451346..4451795	collagen-like protein	COP00_23380	4442712..4442936	spore coat protein
Bacillus halodurans C 125	BH3527	BA000004	complement(3634460..3634849)	BH3527; unknown	BH3540	complement(3645122..3645331)
					BH3545	complement(3648803..3649003)
Bacillus halotolerans ATCC 25096	AU387_11070	LPVF01000010	complement(178796..179257)	hypothetical protein	AU387_10980	complement(159268..159939)	hypothetical protein
					AU387_11105	complement(185121..185486)	HNH endonuclease
Bacillus halotolerans LNXM37	C6W25_06820	PVQP01000002	338442..338903	collagen-like protein	C6W25_06785	332211..332576	HNH endonuclease
Bacillus horikoshii 20a	B4U37_02115	CP020880	391694..397636	metallophosphoesterase	B4U37_02100	complement(390082..390243)	DUF1540 domain-containing protein
Bacillus infantis 10Pi	EVU96_08545	SEHK01000003	complement(427284..428432)	collagen-like protein	EVU96_08655	complement(441579..441773)	hypothetical protein
					EVU96_08700	complement(445606..445818)	hypothetical protein
Bacillus kochii BDGP4	CKF48_01310	CP022983	complement(270015..271229)	cell division protein FtsW	CKF48_01340	275848..276048	hypothetical protein
					CKF48_01395	complement(284537..284662)	GapA-binding peptide SR1P
	CKF48_14795	CP022983	complement(2890647..2891801)	hypothetical protein	CKF48_14745	2881032..2881601	hypothetical protein
	CKF48_21160	CP022983	4187146..4190838	collagen-like protein	CKF48_21170	4192027..4192218	hypothetical protein
					CKF48_21175	complement(4192341..4192469)	YhfH family protein
Bacillus koreensis DSM 16467	AMD01_16600	LILC01000023	82127..84748	hypothetical protein	AMD01_16555	complement(74148..74489)	hypothetical protein
					AMD01_16650	94915..95583	hypothetical protein
					AMD01_16655	95606..95902	hypothetical protein
Bacillus lehensis DSM 19099	E2L03_15070	SNUX01000003	complement(821683..822858)	spore surface glycoprotein BclB	gccF	815069..815287	glycocin F family RiPP peptide
Bacillus lehensis G1	BleG1_1426	CP003923	1392843..1393727	hypothetical protein	BleG1_1404	1374823..1375011	hypothetical protein
	BleG1_1427	CP003923	1393769..1394656	hypothetical protein	BleG1_1404	1374823..1375011	hypothetical protein
	BleG1_1785	CP003923	complement(1732347..1733177)	triple helix repeat-containing collagen	BleG1_1780	1725733..1725951	hypothetical protein
Bacillus lentus NCTC4824	NCTC4824_03279	LS483476	3236614..3238602	triple helix repeat-containing collagen	NCTC4824_03269	complement(3227566..3227982)	Uncharacterised protein
					NCTC4824_03270	3228598..3228996	Uncharacterised protein
					aap	3239306..3239671	Collagen alpha-5(VI) chain Collagen alpha-1(XXIX) chain
Bacillus licheniformis 0DA23 1	BLDA23_03310	CP031126	646253..646702	collagen-like protein	BLDA23_03230	635144..635485	hypothetical protein
					BLDA23_03235	635482..635661	hypothetical protein
	BLDA23_14835	CP031126	complement(2817214..2817780)	hypothetical protein	BLDA23_14870	complement(2823761..2823985)	spore coat protein
	BLDA23_15800	CP031126	complement(2995056..2995505)	collagen-like protein	BLDA23_15845	complement(3002960..3003184)	spore coat protein
	BLDA23_17965	CP031126	complement(3400969..3401394)	collagen-like protein	BLDA23_18010	complement(3408334..3408558)	spore coat protein
Bacillus licheniformis 127160 7	BHT96_05960	MIZF01000002	231755..232180	hypothetical protein	BHT96_05925	225364..225738	HNH endonuclease
	BHT96_07950	MIZF01000013	60668..61024	hypothetical protein	BHT96_08045	73249..75033	hypothetical protein
Bacillus licheniformis 14ADL4	BL14DL4_01544	CP026673	complement(1406144..1406593)	Collagen alpha-1(V) chain	BL14DL4_01554	complement(1413844..1414068)	Spore coat protein
	BL14DL4_01854	CP026673	complement(1694001..1694426)	Collagen alpha-1(V) chain	BL14DL4_01865	complement(1702590..1702814)	Spore coat protein
Bacillus licheniformis 19 TX	DFO71_1429	SNWU01000002	complement(236064..236489)	collagen triple helix repeat protein	DFO71_1438	complement(243406..243630)	spore coat protein D
Bacillus licheniformis 5NAP23	LG49_3051	JYBQ01000001	complement(27407..27835)	collagen triple helix repeat family protein	LG49_3060	complement(34781..35005)	inner spore coat D family protein
Bacillus licheniformis 7525	CHH63_22695	NPBU01000089	complement(1..639)	collagen-like protein	CHH63_22700	complement(873..1473)	collagen-like protein
Bacillus licheniformis 7701	CHH84_01830	NPCM01000003	complement(38219..38575)	collagen-like protein	CHH84_01730	complement(24251..25828)	hypothetical protein
Bacillus licheniformis 7705	CHH87_20090	NQLP01000294	complement(16957..17382)	collagen-like protein	CHH87_20125	complement(23399..23773)	HNH endonuclease
					CHH87_20140	complement(25113..25337)	spore coat protein
Bacillus licheniformis 7709	CHH90_22100	NPCR01000144	complement(1..679)	collagen-like protein	CHH90_22105	complement(913..1492)	collagen-like protein
Bacillus licheniformis 7711	CHH93_12425	NPCT01000030	52672..53028	collagen-like protein	CHH93_12525	66415..68079	hypothetical protein
Bacillus licheniformis 7714	CHH96_03470	NPMV01000006	complement(15629..16054)	collagen-like protein	CHH96_03530	complement(24201..24425)	spore coat protein
Bacillus licheniformis 7715	CHH97_19740	NPCW01000038	complement(1..567)	collagen-like protein	CHH97_19745	complement(801..1473)	collagen-like protein
Bacillus licheniformis 7716	CHH98_21300	NPCX01000067	complement(7608..8033)	collagen-like protein	CHH98_21340	complement(14017..14391)	HNH endonuclease
Bacillus licheniformis 7727	CHH99_16710	NPCY01000030	complement(61045..61437)	collagen-like protein	CHH99_16615	complement(48282..49859)	hypothetical protein
Bacillus licheniformis ATCC 9789	CPQ91_17005	CP023729	complement(3244846..3245295)	collagen-like protein	CPQ91_17050	complement(3252750..3252974)	spore coat protein
Bacillus licheniformis B4094	B4094_3547	LKPN01000027	74727..75092	Phage tail fiber protein	B4094_3533	complement(62202..62318)	hypothetical protein
					B4094_3563	87393..89177	hypothetical protein
Bacillus licheniformis BL1202	BL1202_03910	CP017247	complement(3663020..3663448)	Collagen alpha-1(V) chain	BL1202_03919	complement(3670363..3670587)	Spore coat protein
Bacillus licheniformis CBA7132	CD200_18100	CP021970	complement(3447780..3448205)	collagen-like protein	CD200_18160	complement(3457741..3457965)	spore coat protein
Bacillus licheniformis DMTMMB10	D1862_13090	QWLT01000003	complement(320615..321040)	collagen-like protein	D1862_13150	complement(328931..329155)	spore coat protein
Bacillus licheniformis DSM 13 ATCC 14580	BLi03613	AE017333	complement(3447377..3447802)	putative phage protein	cotD3	complement(3454716..3454940)	spore coat protein D
Bacillus licheniformis DSM 13 ATCC 14580 ATCC 14580 DSM 13	BL03505	CP000002	complement(3447525..3447950)	hypothetical phagelike protein	BL05346	complement(3454864..3455088)	spore coat protein (inner)
Bacillus licheniformis LMG 17339	LI17339_07395	AZSY01000003	702274..702699	hypothetical protein	LI17339_07335	694174..694398	spore coat protein
Bacillus licheniformis LMG 6934	LI6934_17150	AZSZ01000036	complement(16119..16568)	hypothetical protein	LI6934_17190	complement(22532..22858)	transglycosylase
					LI6934_17210	complement(24385..24609)	spore coat protein
Bacillus licheniformis MBGJa67	C1T27_14975	CP026522	complement(2846792..2847208)	collagen-like protein	C1T27_15025	complement(2855037..2855261)	spore coat protein
Bacillus licheniformis MCC 2514	EYQ98_18995	CP038186	complement(3647421..3647846)	collagen-like protein	EYQ98_19050	complement(3656009..3656233)	spore coat protein
Bacillus licheniformis NCTC10341	NCTC10341_03806	LR134392	complement(3451283..3451708)	phage-like protein	NCTC10341_03815	complement(3458622..3458846)	spore coat protein
Bacillus licheniformis NCTC8721	NCTC8721_01038	LR134165	999239..999664	phage-like protein	NCTC8721_01029	992101..992325	spore coat protein
Bacillus licheniformis NCTC962	NCTC962_02406	UAQA01000013	309164..309613	phage-like protein	NCTC962_02396	301485..301709	spore coat protein
Bacillus licheniformis PB3	CXG95_02230	CP025226	434933..435358	collagen-like protein	CXG95_02170	425173..425397	spore coat protein
Bacillus licheniformis RE1 58	A4A38_21735	LWKC01000036	985..1413	hypothetical protein	A4A38_21730	1..961	phage capsid protein
Bacillus licheniformis SCCB 37	B37_02504	CP014794	complement(2349612..2350061)	collagen triple helix repeat	B37_02515	complement(2357512..2357736)	inner spore coat protein D
	B37_02948	CP014794	complement(2755521..2755946)	collagen triple helix repeat	B37_02957	complement(2762886..2763110)	inner spore coat protein D
Bacillus licheniformis SCDB 34	B34_02237	CP014793	complement(2038138..2038563)	collagen triple helix repeat	B34_02244	complement(2044551..2044925)	HNH endonuclease
					B34_02248	complement(2046455..2046679)	inner spore coat protein D
Bacillus licheniformis SCK B11	BaDB11_01790	CP014795	complement(1635493..1635918)	collagen triple helix repeat	BaDB11_01801	complement(1643809..1644033)	inner spore coat protein D
Bacillus licheniformis SRCM100027	S100027_00666	CP021677	646240..646689	Collagen alpha-1(V) chain	S100027_00648	635142..635483	hypothetical protein
					S100027_00649	635483..635659	hypothetical protein
	S100027_03068	CP021677	complement(2916039..2916488)	Collagen alpha-1(V) chain	S100027_03078	complement(2923943..2924167)	Spore coat protein
	S100027_03513	CP021677	complement(3321947..3322372)	Collagen alpha chain	S100027_03522	complement(3329312..3329536)	Spore coat protein
Bacillus licheniformis SRCM100115	SRCM100115_03163	LYUH01000010	759220..759657	Collagen alpha-1(V) chain	SRCM100115_03154	752050..752274	Spore coat protein
Bacillus licheniformis SRCM100141	S100141_02196	CP021669	complement(2011720..2012286)	hypothetical protein	S100141_02185	complement(2000913..2001083)	hypothetical protein
					S100141_02201	complement(2018267..2018491)	Spore coat protein
	S100141_02378	CP021669	complement(2188020..2188469)	Collagen alpha-1(V) chain	S100141_02388	complement(2195924..2196148)	Spore coat protein
	S100141_02827	CP021669	complement(2593921..2594346)	Collagen alpha chain	S100141_02836	complement(2601286..2601510)	Spore coat protein
Bacillus licheniformis SRCM103529	EQY74_03470	CP035228	671245..671679	collagen-like protein	EQY74_03390	660525..660704	hypothetical protein
	EQY74_12785	CP035228	2419545..2419910	collagen-like protein	EQY74_12895	2432211..2433995	hypothetical protein
	EQY74_19465	CP035228	complement(3663999..3664424)	collagen-like protein	EQY74_19530	complement(3672821..3673045)	spore coat protein
Bacillus licheniformis SRCM103583	ETA57_14710	CP035404	complement(2802754..2803320)	hypothetical protein	ETA57_14745	complement(2809300..2809524)	spore coat protein
	ETA57_19245	CP035404	complement(3659627..3660055)	collagen-like protein	ETA57_19290	complement(3666970..3667194)	spore coat protein
Bacillus licheniformis SRCM103608	ETK49_18600	CP035405	complement(3541669..3542094)	collagen-like protein	ETK49_18660	complement(3549985..3550209)	spore coat protein
Bacillus licheniformis SRCM103844	EQJ38_03555	SCEK01000002	complement(604105..604530)	collagen-like protein	EQJ38_03615	complement(612421..612645)	spore coat protein
Bacillus licheniformis SRCM103914	EQJ69_18200	CP035188	complement(3473976..3474401)	collagen-like protein	EQJ69_18250	complement(3481318..3481542)	spore coat protein
Bacillus licheniformis TAB7	C7M53_19095	CP027789	complement(3608602..3609027)	collagen-like protein	C7M53_19145	complement(3615943..3616167)	spore coat protein
Bacillus licheniformis V16 21 2	CWM45_15185	PIJD01000010	475585..476034	collagen-like protein	CWM45_15140	467907..468131	spore coat protein
Bacillus licheniformis VTM3R78	SAMN04487883_102342	FOFE01000002	complement(319774..320199)	Collagen triple helix repeat-containing protein	SAMN04487883_102353	complement(329735..329959)	spore coat protein D
Bacillus licheniformis WX 02	MUY_002890	CP012110	complement(2731306..2735709)	hypothetical protein	MUY_002891	complement(2737912..2738115)	hypothetical protein
					MUY_002895	complement(2742488..2742658)	hypothetical protein
	MUY_003740	CP012110	complement(3530430..3530855)	phage-like protein	MUY_003749	complement(3539950..3540174)	CotD protein
Bacillus licheniformis YNP2 TSU	BFP46_04255	MEDB01000002	93763..94119	hypothetical protein	BFP46_04360	107273..109057	hypothetical protein
	BFP46_17630	MEDB01000007	32805..33239	hypothetical protein	BFP46_17730	49118..49339	hypothetical protein
Bacillus licheniformis YNP3 TSU	BFP47_12630	MEDC01000003	complement(611902..612258)	hypothetical protein	BFP47_12525	complement(596964..598748)	hypothetical protein
Bacillus licheniformis YNP5 TSU	BFP49_06880	MEDD01000001	1278782..1279138	hypothetical protein	BFP49_06970	1290531..1292315	hypothetical protein
Bacillus lonarensis 25nlg	SAMN05421737_10688	FMYM01000006	complement(84988..86274)	hypothetical protein	SAMN05421737_10683	80678..80989	BFD-like [2Fe-2S] binding domain-containing protein
	SAMN05421737_10689	FMYM01000006	complement(86330..87616)	Collagen triple helix repeat-containing protein	SAMN05421737_10683	80678..80989	BFD-like [2Fe-2S] binding domain-containing protein
	SAMN05421737_10569	FMYM01000005	46040..46588	Collagen triple helix repeat-containing protein	SAMN05421737_10558	37468..37698	copper chaperone
	SAMN05421737_104120	FMYM01000004	complement(114402..114989)	Head fiber protein	SAMN05421737_104104	complement(98512..98694)	hypothetical protein
	SAMN05421737_11068	FMYM01000010	69199..71118	hypothetical protein	SAMN05421737_11062	64791..64997	Protein of unknown function
Bacillus manliponensis JCM 15802	BAMA_02800	JOTN01000010	146288..147007	hypothetical protein	BAMA_02785	142620..142805	hypothetical protein
Bacillus marmarensis DSM 21297	A33I_14380	ATAE01000031	complement(55096..56052)	hypothetical protein	A33I_14395	57048..57716	hypothetical protein
					A33I_14425	complement(60441..60584)	hypothetical protein
Bacillus megaterium 7503 1	CHH47_24900	NQLQ01000066	complement(1..204)	hypothetical protein	CHH47_24900	complement(1..204)	hypothetical protein
Bacillus megaterium AFS000775	CN533_27655	NTZT01000017	complement(1..357)	collagen-like protein	CN533_27655	complement(1..357)	collagen-like protein
					CN533_27725	complement(14410..14661)	hypothetical protein
					CN533_27740	17212..17328	sporulation protein YjcZ
					CN533_27745	18074..18220	sporulation protein YjcZ
Bacillus megaterium AFS003013	CN497_09785	NTYW01000007	8521..9066	hypothetical protein	CN497_09770	complement(6625..6726)	sporulation protein YjcZ
Bacillus megaterium AFS008968	CN451_27565	NTWY01000080	32606..33196	hypothetical protein	CN451_27485	17074..17178	sporulation protein YjcZ
					CN451_27490	complement(17619..17711)	sporulation protein YjcZ
Bacillus megaterium AFS009982	CN435_24990	NTWH01000015	1..579	hypothetical protein	CN435_25025	6658..7079	collagen-like protein
	CN435_25025	NTWH01000015	6658..7079	collagen-like protein	CN435_25025	6658..7079	collagen-like protein
Bacillus megaterium AFS018038	CN367_03285	NTTT01000016	17207..17812	hypothetical protein	CN367_03215	2051..2191	sporulation protein YjcZ
Bacillus megaterium AFS040655	COD13_22920	NULX01000017	41430..41854	hypothetical protein	COD13_22815	complement(22149..22295)	sporulation protein YjcZ
					COD13_22820	complement(23041..23157)	sporulation protein YjcZ
					COD13_22850	28598..28702	sporulation protein YjcZ
					COD13_22855	complement(29060..29152)	sporulation protein YjcZ
Bacillus megaterium AFS044615	COA18_00300	NUKD01000001	complement(70889..71494)	hypothetical protein	COA18_00370	complement(86012..86263)	hypothetical protein
					COA18_00385	88814..88930	sporulation protein YjcZ
					COA18_00390	89676..89822	sporulation protein YjcZ
Bacillus megaterium AFS049113	CN981_07625	NUIR01000014	32101..32615	collagen-like protein	CN981_07520	complement(12820..12966)	sporulation protein YjcZ
					CN981_07525	complement(13712..13828)	sporulation protein YjcZ
					CN981_07555	19269..19373	sporulation protein YjcZ
					CN981_07560	complement(19731..19823)	sporulation protein YjcZ
Bacillus megaterium AFS051715	CN978_24820	NUIA01000013	17715..18449	hypothetical protein	CN978_24810	complement(16136..16237)	sporulation protein YjcZ
Bacillus megaterium AFS052959	CN955_25570	NUHQ01000078	complement(1..320)	collagen-like protein	CN955_25570	complement(1..320)	collagen-like protein
					CN955_25640	complement(14373..14624)	hypothetical protein
					CN955_25655	17175..17291	sporulation protein YjcZ
					CN955_25660	18037..18183	sporulation protein YjcZ
Bacillus megaterium AFS056967	CN918_34625	NUFZ01000042	34111..34430	collagen-like protein	CN918_34530	16283..16534	hypothetical protein
					CN918_34550	19173..19277	sporulation protein YjcZ
					CN918_34555	complement(19635..19727)	sporulation protein YjcZ
					CN918_34625	34111..34430	collagen-like protein
Bacillus megaterium AFS061494	COK90_00295	NVDJ01000004	complement(13474..14190)	hypothetical protein	COK90_00290	13033..13173	sporulation protein YjcZ
Bacillus megaterium AFS064796	COK68_21920	NVCR01000006	32523..33128	hypothetical protein	COK68_21840	17069..17173	sporulation protein YjcZ
					COK68_21845	complement(17614..17706)	sporulation protein YjcZ
Bacillus megaterium AFS080677	COJ36_28215	NUXL01000024	complement(20028..20744)	hypothetical protein	COJ36_28150	complement(6639..6779)	sporulation protein YjcZ
Bacillus megaterium AFS082415	COJ21_23125	NUWU01000023	complement(1..303)	collagen-like protein	COJ21_23125	complement(1..303)	collagen-like protein
					COJ21_23200	14111..14203	sporulation protein YjcZ
					COJ21_23205	complement(14645..14749)	sporulation protein YjcZ
Bacillus megaterium AFS085357	COJ00_27885	NUVY01000044	9713..10303	hypothetical protein	COJ00_27880	complement(8518..8619)	sporulation protein YjcZ
Bacillus megaterium AFS086585	COI68_18705	NUVK01000013	34111..34592	collagen-like protein	COI68_18630	19173..19277	sporulation protein YjcZ
					COI68_18635	complement(19635..19727)	sporulation protein YjcZ
Bacillus megaterium AFS096440	CON11_19615	NVLN01000006	complement(1506..2183)	hypothetical protein	CON11_19635	5743..5901	sporulation protein YjcZ
					CON11_19645	6701..6820	sporulation protein YjcZ
	CON11_19650	NVLN01000006	complement(7774..8280)	hypothetical protein	CON11_19635	5743..5901	sporulation protein YjcZ
					CON11_19645	6701..6820	sporulation protein YjcZ
Bacillus megaterium AFS098044	COM86_24605	NVKU01000019	7..354	hypothetical protein	COM86_24660	complement(9362..9577)	hypothetical protein
Bacillus megaterium AFS099045	COM81_08345	NVKN01000010	complement(9941..10768)	hypothetical protein	COM81_08290	718..933	hypothetical protein
					COM81_08395	complement(20678..20758)	sporulation protein YjcZ
					COM81_08400	21170..21328	sporulation protein YjcZ
					COM81_08410	complement(22535..22804)	Parvovirus coat protein VP1-like protein
					COM81_08430	25385..25543	sporulation protein YjcZ
					COM81_08435	26058..26177	sporulation protein YjcZ
					COM81_08455	29915..30076	sporulation protein YjcZ
Bacillus megaterium AFS099780	COM71_19745	NVKD01000021	32697..33413	hypothetical protein	COM71_19630	complement(13060..13206)	sporulation protein YjcZ
					COM71_19635	complement(13952..14068)	sporulation protein YjcZ
					COM71_19650	16619..16870	hypothetical protein
					COM71_19670	19509..19613	sporulation protein YjcZ
					COM71_19675	complement(19971..20063)	sporulation protein YjcZ
Bacillus megaterium AG190	DEU44_0895	REFM01000005	847318..847827	spore coat protein D	DEU44_0888	840549..840725	hypothetical protein
Bacillus megaterium BMS	DJ91_1549	KN125581	complement(3854227..3854736)	inner spore coat D family protein	DJ91_1555	complement(3861329..3861505)	hypothetical protein
Bacillus megaterium CHCC20162	C3744_17100	PQWM01000016	complement(5865..6470)	collagen-like protein	C3744_17120	11141..11389	hypothetical protein
	C3744_04695	PQWM01000006	complement(812975..813174)	signal recognition particle protein	C3744_04760	complement(824965..825162)	cold-shock protein
Bacillus megaterium DSM 319	cotD	CP001982	1395359..1395823	spore coat protein	BMD_1405	1388596..1388772	hypothetical protein
Bacillus megaterium MRML4	BTA37_07035	MRUF01000002	complement(213671..213916)	hypothetical protein	BTA37_07095	complement(224785..224988)	cold-shock protein
	BTA37_29900	MRUF01000042	complement(7705..7971)	hypothetical protein	BTA37_29920	11465..11713	hypothetical protein
Bacillus megaterium NBRC 15308 ATCC 14581 3	BG04_3724	CP009920	3575620..3576129	inner spore coat D family protein	BG04_3718	3568851..3569027	hypothetical protein
Bacillus megaterium NCTC10342	cotD_1	UFSS01000001	complement(1151710..1152219)	spore coat protein	NCTC10342_01214	complement(1158812..1158988)	Uncharacterised protein
Bacillus megaterium NCTC6005	cotD	UFSR01000003	1430968..1431459	spore coat protein	NCTC6005_01718	1424308..1424481	Uncharacterised protein
	bag	UFSR01000001	39687..40373	triple helix repeat-containing collagen	NCTC6005_00035	36973..37482	Uncharacterised protein
Bacillus megaterium Q3	AS52_01451	CP010586	1444264..1444773	Inner spore coat protein D	AS52_01445	1437419..1437607	hypothetical protein
	AS52_05413	CP010587	42154..42705	Collagen triple helix repeat (20 copies)	AS52_05410	39377..39937	hypothetical protein
Bacillus megaterium QM B1551	BMQ_pBM30011	CP001986	9881..10426	hypothetical protein	BMQ_pBM30028	complement(19479..19766)	hypothetical protein
Bacillus megaterium SR7	CIB87_04380	CP022674	884759..885268	spore coat protein	CIB87_04350	877850..878038	hypothetical protein
	CIB87_28320	CP022675	complement(9431..9994)	hypothetical protein	CIB87_28290	complement(6298..6417)	sporulation protein YjcZ
					CIB87_28295	complement(6609..6782)	sporulation protein YjcZ
					CIB87_28330	complement(12065..12292)	hypothetical protein
					CIB87_28380	complement(19527..19646)	sporulation protein YjcZ
					CIB87_28385	complement(19840..20013)	sporulation protein YjcZ
Bacillus megaterium WSH 002	bclA	CP003018	complement(34206..34748)	Collagen-like protein	BMWSH_p10032	complement(36946..37455)	hypothetical protein
					BMWSH_p10037	complement(42033..42182)	hypothetical protein
Bacillus megaterium YC4 R4	C2I28_15175	CP026736	2998897..2999388	spore coat protein	C2I28_15145	2992058..2992246	hypothetical protein
Bacillus mycoides ADRIA I21	BWAI21_04659	FMJF01000034	complement(255735..256745)	Protein of unknown function	BWAI21_04660	complement(256890..256988)	Uncharacterized protein
	BWAI21_04918	FMJF01000034	493160..493969	Uncharacterized protein	BWAI21_04910	485653..485835	Uncharacterized protein
	BWAI21_01543	FMJF01000019	complement(146283..147182)	Uncharacterized protein	BWAI21_01550	complement(152147..152602)	Spore coat protein Z
					BWAI21_01554	complement(154212..154679)	Spore coat protein Z
	BWAI21_01037	FMJF01000014	29538..30305	Uncharacterized protein	BWAI21_01020	12322..12420	Uncharacterized protein
					BWAI21_01021	13125..13424	Protein of unknown function
	BWAI21_01039	FMJF01000014	31082..32338	BclB domain-containing protein	BWAI21_01020	12322..12420	Uncharacterized protein
					BWAI21_01021	13125..13424	Protein of unknown function
Bacillus mycoides AFS017891	CN600_11180	NUCL01000014	61939..62907	collagen-like protein	CN600_11130	complement(54471..54644)	DUF1272 domain-containing protein
	CN600_12690	NUCL01000017	16888..17406	exosporium leader peptide	CN600_12670	complement(14047..14403)	hypothetical protein
					CN600_12675	14885..15124	hypothetical protein
	CN600_00965	NUCL01000001	complement(187197..188066)	hypothetical protein	CN600_01020	complement(196302..196766)	spore coat protein
					CN600_01040	complement(198338..198808)	spore coat protein
	CN600_17710	NUCL01000023	93404..94369	hypothetical protein	CN600_17645	79709..80011	heterocycloanthracin/sonorensin family bacteriocin
	CN600_17720	NUCL01000023	95200..96243	collagen-like repeat preface domain-containing protein	CN600_17645	79709..80011	heterocycloanthracin/sonorensin family bacteriocin
					CN600_17815	114177..114389	hypothetical protein
	CN600_17835	NUCL01000023	116446..117165	hypothetical protein	CN600_17815	114177..114389	hypothetical protein
Bacillus mycoides AFS075998	COL71_24190	NVGU01000022	161617..162252	hypothetical protein	COL71_24115	150875..151345	spore coat protein
					COL71_24135	152917..153381	spore coat protein
	COL71_25015	NVGU01000023	complement(23448..24239)	hypothetical protein	COL71_25035	complement(26293..26505)	hypothetical protein
	COL71_25185	NVGU01000023	complement(53165..53557)	transporter	COL71_25135	44299..44403	hypothetical protein
	COL71_26525	NVGU01000026	21224..22192	collagen-like protein	COL71_26445	complement(7882..8055)	DUF1272 domain-containing protein
	COL71_06445	NVGU01000003	912743..912930	hypothetical protein	COL71_06355	894570..894872	heterocycloanthracin/sonorensin family bacteriocin
	COL71_07115	NVGU01000004	complement(112938..113927)	hypothetical protein	COL71_07165	complement(121387..121569)	hypothetical protein
Bacillus mycoides AFS084669	COL41_24455	NVFI01000026	71300..72253	hypothetical protein	COL41_24405	64109..64291	hypothetical protein
	COL41_01720	NVFI01000002	244095..245120	hypothetical protein	COL41_01655	230324..230644	heterocycloanthracin/sonorensin family bacteriocin
					COL41_01825	264107..264319	hypothetical protein
	COL41_01730	NVFI01000002	245962..247041	collagen-like repeat preface domain-containing protein	COL41_01655	230324..230644	heterocycloanthracin/sonorensin family bacteriocin
					COL41_01825	264107..264319	hypothetical protein
	COL41_01845	NVFI01000002	266364..267083	hypothetical protein	COL41_01825	264107..264319	hypothetical protein
	COL41_01950	NVFI01000002	complement(282891..284129)	exosporium leader peptide	COL41_01825	264107..264319	hypothetical protein
	COL41_26130	NVFI01000032	39427..41901	collagen-like triple helix repeat-containing protein	COL41_26075	complement(31499..31672)	DUF1272 domain-containing protein
	COL41_26135	NVFI01000032	41922..44435	collagen-like triple helix repeat-containing protein	COL41_26075	complement(31499..31672)	DUF1272 domain-containing protein
	COL41_27730	NVFI01000035	complement(12578..12970)	transporter	COL41_27655	2063..2182	sporulation protein YjcZ
					COL41_27660	2283..2426	sporulation protein YjcZ
	COL41_28530	NVFI01000040	16714..17190	exosporium leader peptide	COL41_28505	complement(13874..14230)	hypothetical protein
					COL41_28510	14712..14951	hypothetical protein
	COL41_02600	NVFI01000004	complement(4886..6289)	hypothetical protein	COL41_02640	17824..18030	hypothetical protein
	COL41_02605	NVFI01000004	complement(6600..7448)	collagen-like protein	COL41_02640	17824..18030	hypothetical protein
	COL41_08655	NVFI01000009	126738..127571	hypothetical protein	COL41_08580	115990..116460	spore coat protein
					COL41_08600	118032..118496	spore coat protein
Bacillus mycoides AH603	bcere0026_10650	CM000737	complement(1109993..1110880)	hypothetical protein	bcere0026_10760	complement(1119116..1119589)	Spore coat protein
					bcere0026_10800	complement(1121161..1121631)	Spore coat protein
	bcere0026_58170	CM000737	5732306..5733139	hypothetical protein	bcere0026_58050	5719782..5720057	hypothetical protein
					bcere0026_58130	complement(5729112..5729618)	hypothetical protein
					bcere0026_58210	5736664..5736855	hypothetical protein
Bacillus mycoides AH621	bcere0007_11280	CM000719	complement(1114439..1115344)	hypothetical protein	bcere0007_11390	complement(1123580..1124053)	Spore coat protein
					bcere0007_11430	complement(1125625..1126095)	Spore coat protein
	bcere0007_22300	CM000719	2197731..2198651	hypothetical protein	bcere0007_22160	2181203..2181478	hypothetical protein
	bcere0007_44090	CM000719	4272461..4275247	Collagen triple helix repeat domain protein	bcere0007_44500	complement(4285622..4285804)	hypothetical protein
Bacillus mycoides ATCC 6462	BG05_1264	CP009692	complement(1212398..1213315)	collagen triple helix repeat family protein	BG05_1272	complement(1220718..1220900)	hypothetical protein
	BG05_3570	CP009692	complement(3446677..3447540)	exosporium leader peptide domain protein	BG05_3574	complement(3449594..3449806)	hypothetical protein
	BG05_3589	CP009692	complement(3462556..3462981)	putative transporter	BG05_3574	complement(3449594..3449806)	hypothetical protein
	BG05_3604	CP009692	complement(3475387..3476433)	exosporium leader peptide domain protein	BG05_3621	complement(3494306..3494626)	putative heterocycle-containing bacteriocin, family
	BG05_3846	CP009692	3720983..3722107	collagen triple helix repeat family protein	BG05_3850	complement(3725499..3725594)	hypothetical protein
	BG05_4436	CP009692	4301534..4302022	hypothetical protein	BG05_4450	complement(4314454..4314663)	hypothetical protein
	bclA	CP009692	4535180..4536040	bclA	BG05_4672	4524428..4524898	spore coat Z family protein
					BG05_4675	4526480..4526944	spore coat Z family protein
	BG05_5579	CP009691	122199..123224	collagen triple helix repeat family protein	BG05_5570	complement(116606..116794)	hypothetical protein
Bacillus mycoides B26	E0M25_12780	SJQA01000008	complement(121798..123339)	YncE family protein	E0M25_12685	106402..106593	hypothetical protein
	E0M25_24835	SJQA01000053	125221..125523	collagen-like protein	E0M25_24810	122322..122501	hypothetical protein
	E0M25_03860	SJQA01000003	163162..163959	collagen-like protein	E0M25_03935	complement(178109..178297)	hypothetical protein
	E0M25_00265	SJQA01000001	complement(46406..47260)	hypothetical protein	E0M25_00300	complement(52377..52832)	spore coat protein
					E0M25_00320	complement(54348..54815)	spore coat protein
	E0M25_01510	SJQA01000001	complement(280095..280913)	collagen-like protein	E0M25_01440	267482..267691	hypothetical protein
	E0M25_16155	SJQA01000012	complement(2744..3856)	collagen-like repeat preface domain-containing protein	E0M25_16240	complement(21524..21832)	heterocycloanthracin/sonorensin family bacteriocin
	E0M25_16165	SJQA01000012	complement(4634..5590)	DUF4183 domain-containing protein	E0M25_16240	complement(21524..21832)	heterocycloanthracin/sonorensin family bacteriocin
Bacillus mycoides B38V	SZ39_0088	JYFS01000003	complement(76994..77854)	BclA protein	SZ39_0099	complement(86146..86610)	Exosporium protein Y
					SZ39_0103	complement(88192..88662)	Spore coat protein Z
	SZ39_2952	JYFS01000058	12718..14172	Flagellar hook-length control protein FliK	SZ39_2949	complement(10213..10533)	keratin associated protein 17-1
					SZ39_2967	24065..24250	Cold shock protein-related protein
	SZ39_1685	JYFS01000022	12162..13133	Flagellar hook-length control protein FliK	SZ39_1681	10069..10281	hypothetical protein
	SZ39_5891	JYFS01000101	complement(13309..14037)	BclA protein	SZ39_5886	10550..10714	hypothetical protein
					SZ39_5890	11823..12077	hypothetical protein
	SZ39_4727	JYFS01000078	complement(99719..100636)	Flagellar hook-length control protein FliK	SZ39_4736	complement(107665..107847)	hypothetical protein
	SZ39_4360	JYFS01000074	31552..34059	Phage tail fiber protein	SZ39_4340	complement(14580..14753)	hypothetical protein
	SZ39_4361	JYFS01000074	34083..34643	Phage tail fiber protein	SZ39_4340	complement(14580..14753)	hypothetical protein
Bacillus mycoides B4117	B4117_3401	LJKG01000058	518636..519478	BclA protein	B4117_3386	507927..508397	Spore coat protein Z
					B4117_3390	509936..510400	Exosporium protein Y Spore coat protein Y
	B4117_2069	LJKG01000039	complement(83663..84259)	conserved hypothetical protein collagen triple helix repeat domain	B4117_2070	complement(84401..84553)	hypothetical protein
	B4117_4115	LJKG01000066	62300..63268	Collagen-like triple helix repeat protein	B4117_4099	complement(49021..49194)	hypothetical protein
					B4117_4120	66110..66415	Arsenical resistance operon repressor
	B4117_3664	LJKG01000063	complement(99277..99885)	Collagen triple helix repeat protein	B4117_3670	102368..102724	Exosporium protein K
	B4117_5099	LJKG01000094	707..1135	hypothetical protein	B4117_5097	complement(193..321)	hypothetical protein
	B4117_2401	LJKG01000052	74606..75658	Flagellar hook-length control protein FliK	B4117_2393	67048..67227	hypothetical protein
Bacillus mycoides BGSC 4BQ1	BK735_13045	NFDI01000053	528520..529146	ABC transporter permease	BK735_13025	complement(525681..526037)	hypothetical protein
	BK735_13450	NFDI01000053	complement(627783..628556)	hypothetical protein	BK735_13470	complement(630610..630822)	hypothetical protein
	BK735_18930	NFDI01000054	1012323..1013294	hypothetical protein	BK735_18880	1004765..1004944	hypothetical protein
	BK735_21720	NFDI01000062	complement(1..209)	hypothetical protein	BK735_21810	complement(18104..18415)	heterocycloanthracin/sonorensin family bacteriocin
	BK735_27515	NFDI01000062	1107558..1107922	hypothetical protein	BK735_27440	1096806..1097276	spore coat protein
					BK735_27460	1098858..1099322	spore coat protein
Bacillus mycoides BHP	DJ93_544	JMQC01000008	520879..521586	exosporium leader peptide domain protein	DJ93_542	complement(518553..519074)	hypothetical protein
					DJ93_548	complement(524270..524404)	hypothetical protein
	DJ93_545	JMQC01000008	521690..522382	exosporium leader peptide domain protein	DJ93_542	complement(518553..519074)	hypothetical protein
					DJ93_548	complement(524270..524404)	hypothetical protein
	DJ93_626	JMQC01000008	596730..599387	collagen triple helix repeat family protein	DJ93_643	complement(615174..615386)	hypothetical protein
	DJ93_664	JMQC01000008	complement(633141..633779)	collagen triple helix repeat family protein	DJ93_643	complement(615174..615386)	hypothetical protein
	DJ93_760	JMQC01000008	734575..735954	collagen triple helix repeat family protein	DJ93_752	complement(726887..726982)	putative membrane protein
	bclA	JMQC01000008	complement(3495915..3496541)	bclA protein	DJ93_3693	complement(3505356..3505811)	spore coat Z family protein
					DJ93_3697	complement(3507335..3507805)	spore coat Z family protein
	DJ93_3926	JMQC01000008	complement(3716385..3717092)	collagen triple helix repeat family protein	DJ93_3912	3704010..3704219	hypothetical protein
	DJ93_4891	JMQC01000008	complement(4635990..4636805)	exosporium leader peptide domain protein	DJ93_4878	complement(4626184..4626369)	cold-inducible YdjO family protein
					DJ93_4893	4637946..4638122	hypothetical protein
	DJ93_4892	JMQC01000008	complement(4637103..4637819)	collagen triple helix repeat family protein	DJ93_4878	complement(4626184..4626369)	cold-inducible YdjO family protein
					DJ93_4893	4637946..4638122	hypothetical protein
	DJ93_6057	JMQC01000010	5062..5967	exosporium leader peptide domain protein	DJ93_6054	complement(3573..3770)	hypothetical protein
Bacillus mycoides BtB2 4	IEU_01025	JH804642	complement(1093600..1094151)	hypothetical protein	IEU_01037	complement(1102771..1103235)	hypothetical protein
					IEU_01040	complement(1104817..1105287)	hypothetical protein
	IEU_01026	JH804642	1094252..1094521	hypothetical protein	IEU_01037	complement(1102771..1103235)	hypothetical protein
					IEU_01040	complement(1104817..1105287)	hypothetical protein
	IEU_01927	JH804642	complement(1955437..1955925)	exosporium leader peptide	IEU_01923	1952873..1952968	hypothetical protein
					IEU_01930	complement(1958463..1958741)	hypothetical protein
	IEU_01928	JH804642	complement(1956411..1957010)	hypothetical protein	IEU_01923	1952873..1952968	hypothetical protein
					IEU_01930	complement(1958463..1958741)	hypothetical protein
	IEU_01929	JH804642	complement(1957469..1957602)	hypothetical protein	IEU_01923	1952873..1952968	hypothetical protein
					IEU_01930	complement(1958463..1958741)	hypothetical protein
	IEU_02185	JH804642	2243739..2243926	exosporium leader peptide	IEU_02170	2225538..2225849	hypothetical protein
	IEU_03109	JH804642	complement(3157533..3158519)	hypothetical protein	IEU_03125	3171625..3171798	hypothetical protein
	IEU_04569	JH804642	4552529..4553446	hypothetical protein	IEU_04560	4544962..4545141	hypothetical protein
Bacillus mycoides CER057	IEW_01024	JH792011	complement(1083004..1083534)	hypothetical protein	IEW_01036	complement(1092213..1092677)	hypothetical protein
					IEW_01039	complement(1094259..1094729)	hypothetical protein
	IEW_01025	JH792011	complement(1083745..1083977)	exosporium leader peptide	IEW_01036	complement(1092213..1092677)	hypothetical protein
					IEW_01039	complement(1094259..1094729)	hypothetical protein
	IEW_01924	JH792011	complement(1945611..1946099)	exosporium leader peptide	IEW_01920	1943047..1943142	hypothetical protein
					IEW_01927	complement(1948639..1948917)	hypothetical protein
	IEW_01925	JH792011	complement(1946585..1947184)	hypothetical protein	IEW_01920	1943047..1943142	hypothetical protein
					IEW_01927	complement(1948639..1948917)	hypothetical protein
	IEW_01926	JH792011	complement(1947555..1947778)	hypothetical protein	IEW_01920	1943047..1943142	hypothetical protein
					IEW_01927	complement(1948639..1948917)	hypothetical protein
	IEW_02182	JH792011	2234000..2234243	exosporium leader peptide	IEW_02167	2215799..2216110	hypothetical protein
	IEW_02225	JH792011	2276959..2277455	exosporium leader peptide	IEW_02221	2274984..2275196	hypothetical protein
	IEW_03109	JH792011	complement(3145777..3146763)	hypothetical protein	IEW_03125	3159869..3160042	hypothetical protein
	IEW_03448	JH792011	3487682..3488277	hypothetical protein	IEW_03449	3492304..3492823	hypothetical protein
	IEW_04567	JH792011	4541569..4542486	hypothetical protein	IEW_04558	4534077..4534181	hypothetical protein
	IEW_05502	JH792012	185085..185317	hypothetical protein	IEW_05502	185085..185317	hypothetical protein
Bacillus mycoides CER074	IEY_00763	JH791991	complement(772683..773600)	hypothetical protein	IEY_00772	complement(780988..781167)	hypothetical protein
	IEY_02225	JH791991	2166711..2167706	hypothetical protein	IEY_02209	complement(2153432..2153605)	hypothetical protein
	IEY_03107	JH791991	complement(3034374..3034970)	hypothetical protein	IEY_03112	complement(3037354..3037566)	hypothetical protein
	IEY_03108	JH791991	complement(3035071..3035591)	exosporium leader peptide	IEY_03112	complement(3037354..3037566)	hypothetical protein
	IEY_03150	JH791991	complement(3077430..3078278)	exosporium leader peptide	IEY_03165	complement(3096168..3096479)	hypothetical protein
	IEY_03406	JH791991	3364459..3364673	hypothetical protein	IEY_03405	3363320..3363598	hypothetical protein
					IEY_03412	complement(3369050..3369145)	hypothetical protein
	IEY_03407	JH791991	3365014..3365607	hypothetical protein	IEY_03405	3363320..3363598	hypothetical protein
					IEY_03412	complement(3369050..3369145)	hypothetical protein
	IEY_03408	JH791991	3366093..3366581	exosporium leader peptide	IEY_03405	3363320..3363598	hypothetical protein
					IEY_03412	complement(3369050..3369145)	hypothetical protein
	IEY_04308	JH791991	complement(4226899..4227204)	hypothetical protein	IEY_04294	4216133..4216603	hypothetical protein
					IEY_04297	4218185..4218649	hypothetical protein
	IEY_04309	JH791991	4227305..4227826	hypothetical protein	IEY_04294	4216133..4216603	hypothetical protein
					IEY_04297	4218185..4218649	hypothetical protein
	IEY_05627	JH791995	1..666	hypothetical protein	IEY_05636	9150..9256	hypothetical protein
Bacillus mycoides DB 1	DET55_104226	QTTY01000004	complement(228515..231022)	collagen triple helix repeat protein	DET55_104246	249155..249328	hypothetical protein
	DET55_104227	QTTY01000004	complement(231048..233552)	collagen triple helix repeat protein	DET55_104246	249155..249328	hypothetical protein
	DET55_10625	QTTY01000006	complement(27777..28259)	exosporium-targeted protein	DET55_10627	29898..30254	hypothetical protein
	DET55_108116	QTTY01000008	complement(109465..110190)	exosporium-targeted protein	DET55_108127	complement(118437..118901)	spore coat protein Y/spore coat protein Z
					DET55_108130	complement(120482..120952)	spore coat protein Y/spore coat protein Z
					DET55_108140	128786..128959	hypothetical protein
	DET55_11279	QTTY01000012	68893..70893	collagen triple helix repeat protein	DET55_11293	complement(83264..83473)	hypothetical protein
	DET55_113139	QTTY01000013	complement(117570..118811)	collagen triple helix repeat protein	DET55_113149	complement(127075..127257)	hypothetical protein
	DET55_11839	QTTY01000018	complement(34506..36395)	YVTN family beta-propeller protein	DET55_11826	complement(23201..23386)	cold-inducible protein YdjO
					DET55_11840	37747..38058	heterocycloanthracin/sonorensin family bacteriocin
	DET55_11850	QTTY01000018	49533..50588	collagen triple helix repeat protein	DET55_11840	37747..38058	heterocycloanthracin/sonorensin family bacteriocin
	DET55_11852	QTTY01000018	51414..52649	BclB C-terminal domain-containing protein	DET55_11840	37747..38058	heterocycloanthracin/sonorensin family bacteriocin
Bacillus mycoides DSM 2048	bmyco0001_10620	CM000742	complement(1080603..1081427)	hypothetical protein	bmyco0001_10770	complement(1091709..1092179)	Spore coat protein
	bmyco0001_21510	CM000742	2120201..2121208	hypothetical protein	bmyco0001_21350	2101964..2102290	hypothetical protein
					bmyco0001_21620	2130513..2130713	hypothetical protein
	bmyco0001_21660	CM000742	2132476..2133630	hypothetical protein	bmyco0001_21620	2130513..2130713	hypothetical protein
	bmyco0001_22540	CM000742	complement(2241658..2242230)	hypothetical protein	bmyco0001_22590	2244716..2245072	hypothetical protein
Bacillus mycoides EC18	BTJ48_00149	MRWW01000001	complement(146657..147508)	hypothetical protein	BTJ48_00160	complement(155744..156208)	hypothetical protein
					BTJ48_00164	complement(157790..158260)	hypothetical protein
	BTJ48_01274	MRWW01000001	1220692..1221810	hypothetical protein	BTJ48_01259	1202527..1202820	hypothetical protein
	BTJ48_01876	MRWW01000014	10211..11128	hypothetical protein	BTJ48_01872	7945..8157	hypothetical protein
	BTJ48_03538	MRWW01000003	complement(112105..113139)	hypothetical protein	BTJ48_03546	complement(120647..120829)	hypothetical protein
	BTJ48_03798	MRWW01000003	342621..344081	hypothetical protein	BTJ48_03797	342327..342479	hypothetical protein
Bacillus mycoides FSL E2 0214	BLW98_16975	MUAT01000012	40076..41035	collagen-like protein	BLW98_16920	complement(32138..32311)	DUF1272 domain-containing protein
	BLW98_05535	MUAT01000002	409747..410634	hypothetical protein	BLW98_05460	398995..399465	spore coat protein
					BLW98_05480	401047..401511	spore coat protein
	BLW98_08170	MUAT01000003	315383..316444	hypothetical protein	BLW98_08120	308008..308187	hypothetical protein
	BLW98_25410	MUAT01000040	complement(607..1650)	exosporium leader peptide	BLW98_25435	complement(3524..3736)	hypothetical protein
	BLW98_25890	MUAT01000043	complement(14250..14858)	ABC transporter permease	BLW98_25910	17344..17700	hypothetical protein
Bacillus mycoides FSL H7 0683	BGP34_15320	MUAR01000013	68731..69582	hypothetical protein	BGP34_15245	57979..58449	spore coat protein
					BGP34_15265	60031..60495	spore coat protein
	BGP34_23895	MUAR01000037	complement(22704..23747)	exosporium leader peptide	BGP34_23920	complement(25621..25833)	hypothetical protein
	BGP34_05460	MUAR01000003	complement(63423..64448)	hypothetical protein	BGP34_05500	complement(71956..72138)	hypothetical protein
	BGP34_25675	MUAR01000047	14384..14632	hypothetical protein	BGP34_25695	17045..17401	hypothetical protein
Bacillus mycoides FSL H7 687	C174_13962	ASPY01000058	37988..38566	collagen-like protein	C174_14032	complement(50997..51206)	hypothetical protein
	C174_15247	ASPY01000059	172786..173466	bclA protein	C174_15172	162035..162505	spore coat protein Y
					C174_15192	164086..164550	spore coat protein Z
	C174_21209	ASPY01000104	complement(23686..24840)	triple helix repeat-containing collagen	C174_21229	complement(26603..26815)	hypothetical protein
	C174_21309	ASPY01000104	complement(39575..39985)	hypothetical protein	C174_21229	complement(26603..26815)	hypothetical protein
	C174_28656	ASPY01000110	316794..317918	collagen triple helix repeat protein	C174_28606	309075..309257	hypothetical protein
Bacillus mycoides FSL H8 0492	BLX04_20605	MUAS01000016	49270..51774	collagen-like protein	BLX04_20520	complement(35521..35694)	DUF1272 domain-containing protein
	BLX04_20610	MUAS01000016	51795..54308	collagen-like protein	BLX04_20520	complement(35521..35694)	DUF1272 domain-containing protein
	BLX04_00785	MUAS01000001	complement(154673..155578)	hypothetical protein	BLX04_00840	complement(163814..164278)	spore coat protein
					BLX04_00860	complement(165860..166330)	spore coat protein
	BLX04_24625	MUAS01000027	complement(14004..14585)	ABC transporter permease	BLX04_24645	17001..17357	hypothetical protein
	BLX04_25940	MUAS01000032	19296..20288	hypothetical protein	BLX04_25875	5644..5904	heterocycloanthracin/sonorensin family bacteriocin
	BLX04_25950	MUAS01000032	21119..22393	hypothetical protein	BLX04_25875	5644..5904	heterocycloanthracin/sonorensin family bacteriocin
	BLX04_26765	MUAS01000036	complement(27925..28716)	hypothetical protein	BLX04_26785	complement(30289..30501)	hypothetical protein
Bacillus mycoides FSL M7 0109	BW899_20405	MUAH01000011	74678..75649	hypothetical protein	BW899_20355	67303..67482	hypothetical protein
	BW899_24345	MUAH01000017	complement(62024..62986)	collagen-like protein	BW899_24400	70751..70924	DUF1272 domain-containing protein
	BW899_24845	MUAH01000018	67914..68531	ABC transporter permease	BW899_24825	complement(65072..65428)	hypothetical protein
	BW899_01075	MUAH01000001	complement(198302..199180)	hypothetical protein	BW899_01130	complement(207416..207880)	spore coat protein
					BW899_01150	complement(209462..209932)	spore coat protein
	BW899_26020	MUAH01000021	30167..31012	hypothetical protein	BW899_26000	27901..28113	hypothetical protein
	BW899_10505	MUAH01000003	501679..502707	hypothetical protein	BW899_10420	484426..484764	heterocycloanthracin/sonorensin family bacteriocin
	BW899_10515	MUAH01000003	503541..504779	hypothetical protein	BW899_10420	484426..484764	heterocycloanthracin/sonorensin family bacteriocin
	BW899_11590	MUAH01000004	187504..188214	hypothetical protein	BW899_11655	complement(200374..200559)	hypothetical protein
Bacillus mycoides FSL M7 0669	BW891_01275	MUAK01000001	232939..233838	hypothetical protein	BW891_01225	225466..225648	hypothetical protein
	BW891_28065	MUAK01000220	494..751	hypothetical protein	BW891_28085	3274..3630	hypothetical protein
	BW891_13360	MUAK01000024	36735..37640	hypothetical protein	BW891_13285	25983..26453	spore coat protein
					BW891_13305	28035..28499	spore coat protein
	BW891_20520	MUAK01000063	9254..10297	exosporium leader peptide	BW891_20495	7168..7380	hypothetical protein
	BW891_21995	MUAK01000079	complement(12495..13232)	hypothetical protein	BW891_21930	136..321	hypothetical protein
Bacillus mycoides FSL R5 0708	BW894_15990	MUAN01000012	56871..57749	hypothetical protein	BW894_15915	46119..46589	spore coat protein
					BW894_15935	48171..48635	spore coat protein
	BW894_20240	MUAN01000021	complement(22978..23919)	collagen-like protein	BW894_20325	37558..37731	DUF1272 domain-containing protein
	BW894_21310	MUAN01000024	25951..26688	hypothetical protein	BW894_21375	complement(38867..39052)	hypothetical protein
	BW894_23415	MUAN01000033	complement(5642..6685)	exosporium leader peptide	BW894_23440	complement(8559..8771)	hypothetical protein
	BW894_24860	MUAN01000043	5445..6053	ABC transporter permease	BW894_24840	complement(2603..2959)	hypothetical protein
Bacillus mycoides FSL W7 1108	BW900_19715	MUAI01000019	74302..74967	flagellar hook-length control protein FliK	BW900_19610	complement(57259..57477)	hypothetical protein
					BW900_19705	73163..73441	hypothetical protein
	BW900_19730	MUAI01000019	77092..78234	exosporium leader peptide	BW900_19705	73163..73441	hypothetical protein
	BW900_04240	MUAI01000002	complement(47793..48671)	hypothetical protein	BW900_04295	complement(56907..57371)	spore coat protein
					BW900_04315	complement(58953..59423)	spore coat protein
	BW900_25175	MUAI01000034	complement(16488..17216)	hypothetical protein	BW900_25110	4166..4351	hypothetical protein
	BW900_26090	MUAI01000038	complement(23354..23845)	exosporium leader peptide	BW900_26110	26255..26611	hypothetical protein
	BW900_28130	MUAI01000053	complement(1..235)	hypothetical protein	BW900_28180	6675..6920	CGEA protein
	BW900_13840	MUAI01000009	61387..62289	hypothetical protein	BW900_13740	complement(42483..42668)	cold-shock protein
					BW900_13940	81421..81633	hypothetical protein
	BW900_13850	MUAI01000009	63123..64370	hypothetical protein	BW900_13940	81421..81633	hypothetical protein
	BW900_13960	MUAI01000009	83687..84496	hypothetical protein	BW900_13940	81421..81633	hypothetical protein
Bacillus mycoides GM5LP	BAWEI_06680	MKZP01000002	19..294	hypothetical protein	BAWEI_06790	complement(8544..9008)	hypothetical protein
					BAWEI_06820	complement(10590..11060)	hypothetical protein
	BAWEI_09280	MKZP01000002	complement(250654..251121)	hypothetical protein	BAWEI_09140	238007..238216	hypothetical protein
	BAWEI_15260	MKZP01000003	complement(308133..308399)	hypothetical protein	BAWEI_15210	complement(305254..305610)	hypothetical protein
	BAWEI_20040	MKZP01000005	complement(81495..82649)	hypothetical protein	BAWEI_20080	complement(84412..84624)	hypothetical protein
	BAWEI_20270	MKZP01000005	complement(102275..103540)	hypothetical protein	BAWEI_20080	complement(84412..84624)	hypothetical protein
	BAWEI_20290	MKZP01000005	complement(104371..105039)	hypothetical protein	BAWEI_20450	complement(122912..123226)	hypothetical protein
	BAWEI_41040	MKZP01000016	74692..75717	hypothetical protein	BAWEI_40960	67002..67184	hypothetical protein
Bacillus mycoides GM6LP	BACWE_04200	MKZQ01000007	complement(27743..28768)	hypothetical protein	BACWE_04290	complement(36276..36458)	hypothetical protein
	BACWE_22000	MKZQ01000021	18294..19433	hypothetical protein	BACWE_21910	complement(12701..12889)	hypothetical protein
	BACWE_30720	MKZQ01000035	265771..266238	hypothetical protein	BACWE_30860	complement(278676..278885)	hypothetical protein
	BACWE_33320	MKZQ01000035	516584..517435	hypothetical protein	BACWE_33180	505832..506302	hypothetical protein
					BACWE_33210	507884..508348	hypothetical protein
	BACWE_45790	MKZQ01000058	complement(308106..308372)	hypothetical protein	BACWE_45740	complement(305227..305583)	hypothetical protein
	BACWE_52150	MKZQ01000080	complement(81495..82649)	hypothetical protein	BACWE_52190	complement(84412..84624)	hypothetical protein
	BACWE_52380	MKZQ01000080	complement(102275..103540)	hypothetical protein	BACWE_52190	complement(84412..84624)	hypothetical protein
	BACWE_52400	MKZQ01000080	complement(104371..105039)	hypothetical protein	BACWE_52560	complement(122912..123226)	hypothetical protein
Bacillus mycoides GOE1	BWGOE1_12250	LXLM01000022	complement(190469..191584)	hypothetical protein	BWGOE1_12320	complement(196702..197157)	spore coat protein
					BWGOE1_12350	complement(198767..199234)	spore coat protein
	BWGOE1_37930	LXLM01000042	125299..126261	hypothetical protein	BWGOE1_37920	complement(123782..123886)	hypothetical protein
					BWGOE1_38040	133057..133317	hypothetical protein
	BWGOE1_37960	LXLM01000042	128137..128892	hypothetical protein	BWGOE1_37920	complement(123782..123886)	hypothetical protein
					BWGOE1_38040	133057..133317	hypothetical protein
	BWGOE1_45170	LXLM01000044	complement(83846..84109)	hypothetical protein	BWGOE1_45170	complement(83846..84109)	hypothetical protein
Bacillus mycoides GOE10	BWGOE10_09440	LXLV01000013	complement(1753..2745)	hypothetical protein	BWGOE10_09490	7461..7649	hypothetical protein
	BWGOE10_12000	LXLV01000019	complement(196887..197723)	hypothetical protein	BWGOE10_12060	complement(200449..200904)	spore coat protein
					BWGOE10_12100	complement(202516..202983)	spore coat protein
	BWGOE10_48650	LXLV01000067	84891..85898	hypothetical protein	BWGOE10_48550	77014..77196	hypothetical protein
Bacillus mycoides GOE11	BWGOE11_13160	LXLX01000021	complement(147429..148382)	hypothetical protein	BWGOE11_13230	complement(153347..153802)	spore coat protein
					BWGOE11_13260	complement(155412..155879)	spore coat protein
	BWGOE11_15620	LXLX01000021	complement(369691..371241)	hypothetical protein	BWGOE11_15470	357061..357270	hypothetical protein
	BWGOE11_39220	LXLX01000048	26789..27511	hypothetical protein	BWGOE11_39210	complement(25448..25552)	hypothetical protein
	BWGOE11_48920	LXLX01000049	681850..682695	hypothetical protein	BWGOE11_48850	674412..674594	hypothetical protein
Bacillus mycoides GOE12	BWGOE12_11810	LXLW01000017	complement(213536..214471)	hypothetical protein	BWGOE12_11880	complement(219436..219891)	spore coat protein
					BWGOE12_11910	complement(221501..221968)	spore coat protein
	BWGOE12_14200	LXLW01000017	complement(433268..434674)	hypothetical protein	BWGOE12_14060	420658..420867	hypothetical protein
	BWGOE12_36590	LXLW01000030	complement(47655..47933)	hypothetical protein	BWGOE12_36500	complement(37431..37571)	hypothetical protein
	BWGOE12_48140	LXLW01000034	347058..347921	hypothetical protein	BWGOE12_48070	339620..339802	hypothetical protein
Bacillus mycoides GOE13	BWGOE13_12920	LXLY01000027	complement(147429..148436)	hypothetical protein	BWGOE13_12990	complement(153401..153856)	spore coat protein
					BWGOE13_13020	complement(155466..155933)	spore coat protein
	BWGOE13_15390	LXLY01000027	complement(369745..371295)	hypothetical protein	BWGOE13_15240	357115..357324	hypothetical protein
	BWGOE13_48190	LXLY01000058	681373..682218	hypothetical protein	BWGOE13_48120	673935..674117	hypothetical protein
Bacillus mycoides GOE2	BWGOE2_12030	LXLN01000022	complement(48268..49275)	hypothetical protein	BWGOE2_12100	complement(54393..54848)	spore coat protein
					BWGOE2_12130	complement(56458..56925)	spore coat protein
	BWGOE2_14420	LXLN01000023	complement(168688..169797)	hypothetical protein	BWGOE2_14280	156080..156289	hypothetical protein
	BWGOE2_38100	LXLN01000039	2349..3104	hypothetical protein	BWGOE2_38180	7269..7529	hypothetical protein
	BWGOE2_47780	LXLN01000039	908843..909661	hypothetical protein	BWGOE2_47710	901580..901762	hypothetical protein
Bacillus mycoides GOE3	BWGOE3_12680	LXLO01000022	complement(206507..207514)	hypothetical protein	BWGOE3_12750	complement(212479..212934)	spore coat protein
					BWGOE3_12780	complement(214544..215011)	spore coat protein
	BWGOE3_15100	LXLO01000022	complement(429268..430494)	hypothetical protein	BWGOE3_14960	416657..416866	hypothetical protein
	BWGOE3_47790	LXLO01000063	964256..965065	hypothetical protein	BWGOE3_47720	956818..957000	hypothetical protein
Bacillus mycoides GOE4	BWGOE4_11210	LXLP01000019	complement(101730..103136)	hypothetical protein	BWGOE4_11070	89120..89329	hypothetical protein
	BWGOE4_15700	LXLP01000021	102341..103384	hypothetical protein	BWGOE4_15600	94844..95311	spore coat protein
					BWGOE4_15630	96921..97376	spore coat protein
	BWGOE4_30260	LXLP01000058	complement(17333..17611)	hypothetical protein	BWGOE4_30170	complement(7109..7249)	hypothetical protein
	BWGOE4_47900	LXLP01000077	488500..489363	hypothetical protein	BWGOE4_47830	481062..481244	hypothetical protein
Bacillus mycoides GOE5	BWGOE5_12130	LXLQ01000022	complement(146333..147340)	hypothetical protein	BWGOE5_12200	complement(152305..152760)	spore coat protein
					BWGOE5_12230	complement(154370..154837)	spore coat protein
	BWGOE5_18780	LXLQ01000026	41093..41485	hypothetical protein	BWGOE5_18870	51453..51740	hypothetical protein
	BWGOE5_24110	LXLQ01000031	29510..30277	hypothetical protein	BWGOE5_23950	12294..12392	hypothetical protein
					BWGOE5_23960	13097..13396	hypothetical protein
	BWGOE5_24130	LXLQ01000031	31054..32238	hypothetical protein	BWGOE5_23950	12294..12392	hypothetical protein
					BWGOE5_23960	13097..13396	hypothetical protein
	BWGOE5_47670	LXLQ01000062	13250..14059	hypothetical protein	BWGOE5_47600	5812..5994	hypothetical protein
Bacillus mycoides GOE6	BWGOE6_13020	LXLR01000024	complement(84514..85521)	hypothetical protein	BWGOE6_13090	complement(90486..90941)	spore coat protein
					BWGOE6_13120	complement(92551..93018)	spore coat protein
	BWGOE6_15440	LXLR01000024	complement(307257..308483)	hypothetical protein	BWGOE6_15300	294647..294856	hypothetical protein
	BWGOE6_47810	LXLR01000051	945168..946013	hypothetical protein	BWGOE6_47740	937730..937912	hypothetical protein
	BWGOE6_52050	LXLR01000055	complement(2..850)	hypothetical protein	BWGOE6_52050	complement(2..850)	hypothetical protein
Bacillus mycoides GOE7	BWGOE7_11870	LXLS01000016	complement(213536..214471)	hypothetical protein	BWGOE7_11940	complement(219436..219891)	spore coat protein
					BWGOE7_11970	complement(221501..221968)	spore coat protein
	BWGOE7_30810	LXLS01000041	complement(36151..36429)	hypothetical protein	BWGOE7_30720	complement(25927..26067)	hypothetical protein
	BWGOE7_48070	LXLS01000052	53513..54376	hypothetical protein	BWGOE7_48000	46075..46257	hypothetical protein
Bacillus mycoides GOE8	BWGOE8_12180	LXLT01000018	complement(196887..197723)	hypothetical protein	BWGOE8_12240	complement(200449..200904)	spore coat protein
					BWGOE8_12280	complement(202516..202983)	spore coat protein
	BWGOE8_34120	LXLT01000050	13480..14283	hypothetical protein	BWGOE8_34070	complement(8576..8764)	hypothetical protein
	BWGOE8_48200	LXLT01000065	84824..85831	hypothetical protein	BWGOE8_48100	76947..77129	hypothetical protein
Bacillus mycoides GOE9	BWGOE9_11850	LXLU01000020	complement(198072..198908)	hypothetical protein	BWGOE9_11910	complement(201634..202089)	spore coat protein
					BWGOE9_11950	complement(203701..204168)	spore coat protein
	BWGOE9_34240	LXLU01000054	complement(1753..2808)	hypothetical protein	BWGOE9_34290	7524..7712	hypothetical protein
	BWGOE9_49240	LXLU01000069	41263..42270	hypothetical protein	BWGOE9_49140	33386..33568	hypothetical protein
Bacillus mycoides Gnyt1	B7492_05575	CP020743	1066138..1067022	collagen-like protein	B7492_05510	complement(1051034..1051186)	TetR family transcriptional regulator
					B7492_05525	complement(1053003..1053155)	sporulation protein YjcZ
					B7492_05550	complement(1057826..1058044)	hypothetical protein
					B7492_05610	complement(1072454..1072603)	sporulation protein YjcZ
	B7492_06685	CP020743	complement(1273749..1274753)	hypothetical protein	B7492_06740	complement(1283009..1283467)	spore coat protein
					B7492_06760	complement(1285043..1285519)	spore coat protein
	B7492_13150	CP020743	2499202..2500554	hypothetical protein	B7492_13240	2518284..2518496	hypothetical protein
	B7492_13260	CP020743	2520547..2521356	hypothetical protein	B7492_13240	2518284..2518496	hypothetical protein
	B7492_17655	CP020743	complement(3378630..3381116)	collagen-like protein	B7492_17755	3398505..3398678	DUF1272 domain-containing protein
	B7492_29600	CP020744	49675..50535	hypothetical protein	B7492_29620	53719..53928	hypothetical protein
					B7492_29715	69642..69785	sporulation protein YjcZ
Bacillus mycoides INRA 5	BWINRA5_05222	FLZU01000024	134268..135338	Collagen triple helix repeat	BWINRA5_05212	126998..127180	Uncharacterized protein
	BWINRA5_01449	FLZU01000016	237616..238473	Possible collagen-like protein	BWINRA5_01430	complement(218898..219005)	Protein of unknown function
					BWINRA5_01441	complement(227090..227296)	Uncharacterized protein
					BWINRA5_01454	complement(241700..241807)	Protein of unknown function
	BWINRA5_01677	FLZU01000016	complement(445223..446110)	BclA protein	BWINRA5_01688	complement(454346..454810)	Spore coat protein Z
					BWINRA5_01692	complement(456392..456862)	Spore coat protein
	BWINRA5_01941	FLZU01000018	complement(84345..84989)	Uncharacterized protein	BWINRA5_01926	71735..71944	Uncharacterized protein
					BWINRA5_01935	78499..78591	Protein of unknown function
	BWINRA5_02824	FLZU01000018	complement(927030..928928)	40-residue YVTN family beta-propeller	BWINRA5_02812	complement(916970..917155)	Cold shock protein
					BWINRA5_02827	929893..929991	Uncharacterized protein
	BWINRA5_02848	FLZU01000018	948885..950138	Collagen triple helix repeat	BWINRA5_02827	929893..929991	Uncharacterized protein
	BWINRA5_02850	FLZU01000018	950980..952257	BclB domain-containing protein	BWINRA5_02870	970190..970402	Protein of unknown function
	BWINRA5_02875	FLZU01000018	971682..972818	Collagen triple helix repeat	BWINRA5_02870	970190..970402	Protein of unknown function
	BWINRA5_02956	FLZU01000018	complement(1060677..1061267)	Exosporium leader peptide	BWINRA5_02963	1063839..1064153	Exosporium protein K
	BWINRA5_03746	FLZU01000021	complement(60285..62711)	Collagen-like triple helix repeat protein	BWINRA5_03757	complement(70676..70756)	Protein of unknown function
					BWINRA5_03767	79608..79781	Uncharacterized protein
Bacillus mycoides INRA SL	BWINRASL_00184	FMJH01000004	40024..40644	Uncharacterized protein	BWINRASL_00184	40024..40644	Uncharacterized protein
	BWINRASL_01104	FMJH01000017	complement(289665..290537)	Uncharacterized protein	BWINRASL_01108	complement(292582..293034)	Spore coat protein Y
					BWINRASL_01112	complement(294549..295016)	Spore coat protein Z
Bacillus mycoides JAS 83 3	ER45_15180	JNLY01000006	248180..248382	hypothetical protein	ER45_15100	230004..230306	hypothetical protein
	ER45_19795	JNLY01000011	complement(113609..114553)	hypothetical protein	ER45_19835	complement(121931..122110)	hypothetical protein
Bacillus mycoides KBAB4	BcerKBAB4_1117	CP000903	complement(1192319..1193197)	Collagen triple helix repeat	BcerKBAB4_1128	complement(1201439..1201903)	spore coat protein Z
					BcerKBAB4_1132	complement(1203485..1203955)	spore coat protein Y
	BcerKBAB4_1380	CP000903	complement(1434637..1436061)	Collagen triple helix repeat	BcerKBAB4_1366	1422028..1422237	conserved hypothetical protein
	BcerKBAB4_2256	CP000903	2320519..2321499	Collagen triple helix repeat	BcerKBAB4_2243	2306747..2307067	conserved hypothetical protein
	BcerKBAB4_2258	CP000903	2322342..2323643	Collagen triple helix repeat	BcerKBAB4_2243	2306747..2307067	conserved hypothetical protein
					BcerKBAB4_2277	2341577..2341789	hypothetical protein
	BcerKBAB4_2280	CP000903	2343847..2344746	Collagen triple helix repeat	BcerKBAB4_2277	2341577..2341789	hypothetical protein
	BcerKBAB4_2363	CP000903	complement(2440554..2441036)	hypothetical protein	BcerKBAB4_2367	2443515..2443871	conserved hypothetical protein
	BcerKBAB4_2609	CP000903	2669322..2670104	Collagen triple helix repeat	BcerKBAB4_2608	complement(2669065..2669220)	hypothetical protein
	BcerKBAB4_4602	CP000903	4583891..4584880	Collagen triple helix repeat	BcerKBAB4_4593	4576522..4576704	conserved hypothetical protein
Bacillus mycoides M2E 15	M2E15_0117	LLWA01000010	complement(3844..4869)	hypothetical protein	M2E15_0126	complement(12167..12349)	hypothetical protein
	M2E15_2305	LLWA01000150	complement(938325..939152)	hypothetical protein	M2E15_2309	complement(941080..941292)	hypothetical protein
	M2E15_2480	LLWA01000150	1101429..1102019	hypothetical protein	M2E15_2476	complement(1098587..1098943)	hypothetical protein
	M2E15_5124	LLWA01000056	13..573	hypothetical protein	M2E15_5139	complement(13005..13214)	hypothetical protein
	M2E15_5960	LLWA01000071	complement(116131..117159)	hypothetical protein	M2E15_5977	complement(135034..135354)	hypothetical protein
Bacillus mycoides MS17	E0M27_24395	SJQD01000032	52614..53378	collagen-like protein	E0M27_24460	complement(65565..65762)	hypothetical protein
	E0M27_01685	SJQD01000001	340230..342737	collagen-like protein	E0M27_01620	complement(329722..329895)	DUF1272 domain-containing protein
	E0M27_01690	SJQD01000001	342761..344455	collagen-like protein	E0M27_01620	complement(329722..329895)	DUF1272 domain-containing protein
	E0M27_06665	SJQD01000002	553076..554347	Gly-Xaa-Xaa repeat protein	E0M27_06735	complement(566746..566955)	hypothetical protein
	E0M27_08000	SJQD01000003	complement(194548..195516)	hypothetical protein	E0M27_08055	complement(203752..204216)	spore coat protein
					E0M27_08075	complement(205798..206268)	spore coat protein
	E0M27_08990	SJQD01000004	22305..22715	collagen-like protein	E0M27_09085	38673..38885	hypothetical protein
	E0M27_09110	SJQD01000004	complement(40660..42624)	collagen-like repeat preface domain-containing protein	E0M27_09085	38673..38885	hypothetical protein
Bacillus mycoides NBRC 101238 DSM 11821	BW1_076_00180	BAUY01000076	complement(16523..16915)	hypothetical protein	BW1_076_00040	6012..6131	hypothetical protein
	BW1_049_00210	BAUY01000049	complement(16219..17376)	hypothetical protein	BW1_049_00410	34261..34434	hypothetical protein
	BW1_046_01160	BAUY01000046	110041..110946	hypothetical protein	BW1_046_01010	99289..99759	putative spore coat protein
					BW1_046_01050	101341..101805	putative spore coat protein
	BW1_010_00020	BAUY01000010	1089..1799	hypothetical protein	BW1_010_00010	1..577	hypothetical protein
	BW1_005_01830	BAUY01000005	186356..186820	hypothetical protein	BW1_005_01790	complement(183588..183944)	hypothetical protein
	BW1_005_02670	BAUY01000005	complement(281938..282873)	hypothetical protein	BW1_005_02720	complement(284927..285139)	hypothetical protein
	BW1_005_02920	BAUY01000005	complement(303073..304392)	hypothetical protein	BW1_005_02720	complement(284927..285139)	hypothetical protein
					BW1_005_03100	complement(323104..323412)	hypothetical protein
	BW1_005_02940	BAUY01000005	complement(305226..306191)	hypothetical protein	BW1_005_03100	complement(323104..323412)	hypothetical protein
Bacillus mycoides PE8 15	AWW70_07540	LRPH01000030	10302..10991	hypothetical protein	AWW70_07485	1537..2001	spore coat protein
	AWW70_00445	LRPH01000033	39774..40034	hypothetical protein	AWW70_00405	complement(33134..33388)	transglycosylase
	AWW70_12440	LRPH01000043	30544..31596	hypothetical protein	AWW70_12400	23008..23187	hypothetical protein
	AWW70_15865	LRPH01000053	2669..3148	transcriptional regulator	AWW70_15935	complement(15548..15757)	hypothetical protein
	AWW70_24990	LRPH01000090	16194..16481	hypothetical protein	AWW70_24970	complement(13306..13620)	hypothetical protein
	AWW70_25800	LRPH01000093	94264..95175	hypothetical protein	AWW70_25705	complement(75399..75584)	cold-shock protein
	AWW70_25895	LRPH01000093	112097..112507	transporter	AWW70_25970	128151..128363	NADH dehydrogenase
Bacillus mycoides QHF158	EKA14_23980	RXPJ01000012	40489..41121	hypothetical protein	EKA14_23980	40489..41121	hypothetical protein
	EKA14_25035	RXPJ01000014	complement(57622..58353)	hypothetical protein	EKA14_24940	44038..44229	hypothetical protein
	EKA14_13320	RXPJ01000003	469184..470188	Gly-Xaa-Xaa repeat protein	EKA14_13390	complement(482583..482792)	hypothetical protein
	EKA14_17045	RXPJ01000005	complement(246334..247098)	hypothetical protein	EKA14_17065	complement(249152..249622)	spore coat protein
					EKA14_17085	complement(251054..251515)	spore coat protein
Bacillus mycoides S2E19	S2E19_02654	MRWV01000002	554170..554760	hypothetical protein	S2E19_02649	complement(551365..551721)	hypothetical protein
	S2E19_03481	MRWV01000003	complement(112219..113271)	hypothetical protein	S2E19_03489	complement(120779..120961)	hypothetical protein
	S2E19_04783	MRWV01000005	complement(138691..139533)	hypothetical protein	S2E19_04794	complement(147769..148233)	hypothetical protein
					S2E19_04798	complement(149815..150285)	hypothetical protein
	S2E19_05767	MRWV01000008	complement(1505..2191)	hypothetical protein	S2E19_05782	complement(20064..20402)	hypothetical protein
Bacillus mycoides S3E15	S3E15_00728	MRWU01000001	673072..673662	hypothetical protein	S3E15_00722	complement(670230..670586)	hypothetical protein
	S3E15_00808	MRWU01000010	32209..33042	hypothetical protein	S3E15_00793	21457..21927	hypothetical protein
					S3E15_00797	23509..23973	hypothetical protein
	S3E15_01452	MRWU01000014	22936..23799	hypothetical protein	S3E15_01448	20669..20881	hypothetical protein
	S3E15_02753	MRWU01000021	31121..31993	hypothetical protein	S3E15_02758	35750..35878	hypothetical protein
	S3E15_04093	MRWU01000004	complement(103287..104294)	hypothetical protein	S3E15_04101	complement(111593..111775)	hypothetical protein
	S3E15_05345	MRWU01000007	complement(11329..12465)	hypothetical protein	S3E15_05360	complement(30343..30645)	hypothetical protein
Bacillus mycoides SB13	BTJ45_00353	MRWT01000001	complement(336888..337733)	hypothetical protein	BTJ45_00341	complement(326630..326755)	hypothetical protein
					BTJ45_00364	complement(345992..346456)	hypothetical protein
					BTJ45_00368	complement(347975..348445)	hypothetical protein
	BTJ45_01956	MRWT01000014	11602..12981	hypothetical protein	BTJ45_01953	complement(9573..9896)	hypothetical protein
					BTJ45_01955	complement(11319..11462)	hypothetical protein
					BTJ45_01970	23611..23796	hypothetical protein
	BTJ45_02142	MRWT01000016	complement(42..683)	hypothetical protein	BTJ45_02162	17500..17673	hypothetical protein
Bacillus mycoides SB8	BTJ44_02066	MRWS01000037	51409..52233	hypothetical protein	BTJ44_02051	40657..41127	hypothetical protein
					BTJ44_02055	42709..43173	hypothetical protein
	BTJ44_02606	MRWS01000045	complement(111279..112322)	hypothetical protein	BTJ44_02614	complement(119830..120012)	hypothetical protein
	BTJ44_03174	MRWS01000205	complement(384999..385562)	hypothetical protein	BTJ44_03179	388048..388404	hypothetical protein
					BTJ44_03197	complement(401227..401382)	hypothetical protein
Bacillus mycoides SDA GO95	BWGO95_02334	FMAK01000032	126431..127225	Triple helix repeat-containing collagen	BWGO95_02316	109208..109306	Uncharacterized protein
	BWGO95_01133	FMAK01000024	complement(45187..46059)	Uncharacterized protein	BWGO95_01140	complement(51177..51632)	Spore coat protein Z
					BWGO95_01144	complement(53148..53615)	Spore coat protein Z
	BWGO95_02668	FMAK01000034	280825..281658	Uncharacterized protein	BWGO95_02685	complement(294957..295178)	Protein of unknown function
	BWGO95_01381	FMAK01000025	complement(135897..137834)	Uncharacterized protein	BWGO95_01366	123253..123462	Uncharacterized protein
Bacillus mycoides SDA NFFE664	BW664_01258	FMBF01000018	complement(360293..361273)	Uncharacterized protein	BW664_01265	complement(366391..366846)	Spore coat protein Z
					BW664_01269	complement(368364..368831)	Spore coat protein Z
	BW664_02456	FMBF01000018	1471491..1473128	BclB domain-containing protein	BW664_02441	1454584..1454682	Uncharacterized protein
					BW664_02442	1455387..1455677	Uncharacterized protein
	BW664_02530	FMBF01000018	complement(1550161..1550688)	Exosporium leader peptide	BW664_02535	complement(1552452..1552691)	Uncharacterized protein
					BW664_02536	1553173..1553529	Uncharacterized protein
	BW664_02786	FMBF01000018	1770877..1771704	Uncharacterized protein	BW664_02806	complement(1788450..1788638)	Protein of unknown function
Bacillus mycoides VD078	III_00731	JH792251	complement(740335..741261)	hypothetical protein	III_00739	complement(748799..748981)	hypothetical protein
	III_03012	JH792251	complement(2955365..2955885)	exosporium leader peptide	III_03016	complement(2957648..2957860)	hypothetical protein
	III_03038	JH792251	complement(2976453..2977024)	hypothetical protein	III_03016	complement(2957648..2957860)	hypothetical protein
					III_03055	complement(2995792..2996103)	hypothetical protein
	III_03040	JH792251	complement(2977854..2978324)	hypothetical protein	III_03055	complement(2995792..2996103)	hypothetical protein
	III_03041	JH792251	complement(2978480..2978870)	exosporium leader peptide	III_03055	complement(2995792..2996103)	hypothetical protein
	III_03279	JH792251	3221835..3222887	hypothetical protein	III_03278	3220816..3221094	hypothetical protein
	III_03282	JH792251	3224201..3224842	exosporium leader peptide	III_03278	3220816..3221094	hypothetical protein
	III_04152	JH792251	4066998..4067930	hypothetical protein	III_04138	4056246..4056716	hypothetical protein
					III_04141	4058298..4058762	hypothetical protein
	III_05568	JH792252	395773..396080	exosporium leader peptide	III_05574	400477..400740	hypothetical protein
	III_05569	JH792252	396181..396813	hypothetical protein	III_05574	400477..400740	hypothetical protein
	III_05978	JH792254	complement(25434..25931)	hypothetical protein	III_05960	complement(13461..13631)	hypothetical protein
	III_05979	JH792254	complement(27308..27702)	exosporium leader peptide	III_05960	complement(13461..13631)	hypothetical protein
Bacillus mycoides VDM019	IKK_01032	KB976196	complement(1085664..1086149)	collagen-like exosporium surface protein	IKK_01044	complement(1094814..1095278)	spore coat protein Y
					IKK_01047	complement(1096860..1097330)	spore coat protein Y
	IKK_01033	KB976196	1086250..1086564	hypothetical protein	IKK_01044	complement(1094814..1095278)	spore coat protein Y
					IKK_01047	complement(1096860..1097330)	spore coat protein Y
	IKK_01301	KB976196	complement(1327200..1327688)	hypothetical protein	IKK_01287	1314559..1314768	hypothetical protein
	IKK_02128	KB976196	2148612..2149343	exosporium leader peptide	IKK_02112	2130419..2130739	hypothetical protein
	IKK_02130	KB976196	2150174..2151316	BclB domain-containing protein	IKK_02149	2168967..2169179	hypothetical protein
	IKK_02153	KB976196	2170942..2171420	exosporium leader peptide	IKK_02149	2168967..2169179	hypothetical protein
	IKK_02154	KB976196	2171521..2172114	triple helix repeat-containing collagen	IKK_02149	2168967..2169179	hypothetical protein
	IKK_02268	KB976196	2309711..2309941	hypothetical protein	IKK_02273	2312464..2312820	hypothetical protein
	IKK_04542	KB976196	4462442..4463458	triple helix repeat-containing collagen	IKK_04534	4454961..4455143	hypothetical protein
Bacillus mycoides VDM022	IKM_00771	JH791837	complement(778465..779391)	hypothetical protein	IKM_00780	complement(786929..787111)	hypothetical protein
	IKM_03095	JH791837	complement(3024047..3024531)	exosporium leader peptide	IKM_03100	complement(3026294..3026506)	hypothetical protein
	IKM_03121	JH791837	complement(3044161..3045372)	BclB domain-containing protein	IKM_03100	complement(3026294..3026506)	hypothetical protein
					IKM_03137	complement(3063800..3064084)	hypothetical protein
	IKM_03123	JH791837	complement(3046202..3046879)	exosporium leader peptide	IKM_03137	complement(3063800..3064084)	hypothetical protein
	IKM_03359	JH791837	3288074..3289129	hypothetical protein	IKM_03345	complement(3275504..3275716)	hypothetical protein
					IKM_03364	complement(3292518..3292613)	hypothetical protein
	IKM_03959	JH791837	3881736..3882203	hypothetical protein	IKM_03973	complement(3894635..3894844)	hypothetical protein
	IKM_04202	JH791837	4106551..4107357	exosporium leader peptide	IKM_04188	4095799..4096269	hypothetical protein
					IKM_04191	4097851..4098315	hypothetical protein
	IKM_05241	JH791839	complement(143559..144851)	hypothetical protein	IKM_05217	complement(124621..124926)	hypothetical protein
	IKM_05339	JH791839	complement(248699..249553)	exosporium leader peptide	IKM_05335	complement(244814..244942)	hypothetical protein
	IKM_05470	JH791841	complement(27396..27967)	hypothetical protein	IKM_05476	42036..42326	hypothetical protein
Bacillus mycoides WSBC 10204	bwei_1660	CP009746	complement(1549064..1549729)	exosporium leader peptide domain protein	bwei_1643	complement(1533007..1533243)	Beta-lactamase
	bwei_1735	CP009746	1619034..1619426	putative transporter	bwei_1747	complement(1629573..1629707)	hypothetical protein
					bwei_1748	complement(1629816..1629935)	hypothetical protein
	bwei_1759	CP009746	complement(1644132..1644803)	exosporium leader peptide domain protein	bwei_1747	complement(1629573..1629707)	hypothetical protein
					bwei_1748	complement(1629816..1629935)	hypothetical protein
	bwei_2557	CP009746	complement(2396815..2397015)	exosporium leader peptide domain protein	bwei_2561	complement(2399069..2399281)	hypothetical protein
	exsJ	CP009746	complement(2417215..2418381)	Exosporium protein ExsJ	bwei_2561	complement(2399069..2399281)	hypothetical protein
					bwei_2601	complement(2437093..2437401)	putative heterocycle-containing bacteriocin, BA_2677 family
	bwei_2584	CP009746	complement(2419215..2420180)	exosporium leader peptide domain protein	bwei_2601	complement(2437093..2437401)	putative heterocycle-containing bacteriocin, BA_2677 family
	bwei_2869	CP009746	2705095..2705874	collagen triple helix repeat family protein	bwei_2884	complement(2717183..2717308)	hypothetical protein
	bwei_2870	CP009746	2706386..2706649	exosporium leader peptide domain protein	bwei_2884	complement(2717183..2717308)	hypothetical protein
	bclA	CP009746	3589676..3590509	bclA protein	cotZ	3578964..3579434	spore coat Z family protein
Bacillus mycoides WSBC 10969	TU70_00050	LABT01000002	complement(1..220)	membrane protein	TU70_00050	complement(1..220)	membrane protein
	TU70_05330	LABT01000005	complement(683170..683409)	hypothetical protein	TU70_05310	complement(680291..680647)	hypothetical protein
	TU70_13360	LABT01000020	129313..130338	triple helix repeat-containing collagen	TU70_13320	121832..122014	hypothetical protein
	TU70_24805	LABT01000038	266814..267302	transcriptional regulator	TU70_24875	complement(279734..279943)	hypothetical protein
	TU70_28735	LABT01000043	65648..66343	exosporium leader peptide	TU70_28650	47470..47775	sporulation lipoprotein YhcN/YlaJ
	TU70_28745	LABT01000043	67174..68394	triple helix repeat-containing collagen	TU70_28830	86045..86257	NADH dehydrogenase
	TU70_28850	LABT01000043	88311..88509	triple helix repeat-containing collagen	TU70_28830	86045..86257	NADH dehydrogenase
					TU70_28850	88631..89177	triple helix repeat-containing collagen
Bacillus nakamurai NRRL B 41091	AXI59_08785	LSAZ01000005	37374..38348	hypothetical protein	AXI59_08790	38637..38954	ArsR family transcriptional regulator
Bacillus oceanisediminis 13 TX	DFO72_104136	SOEE01000004	115473..116675	cell division-specific peptidoglycan biosynthesis regulator FtsW	DFO72_104116	101443..101577	SR1 protein
					DFO72_104128	complement(110468..110668)	uncharacterized protein YlaI
Bacillus oceanisediminis 15 TX	DFO73_12723	QGTW01000027	complement(21401..22603)	cell division-specific peptidoglycan biosynthesis regulator FtsW	DFO73_12730	28783..28983	uncharacterized protein YlaI
Bacillus oceanisediminis 2691	A361_08935	CP015506	1749550..1750752	cell division protein FtsW	A361_08840	1734680..1734814	phosphoesterase
					A361_08900	complement(1743592..1743792)	hypothetical protein
Bacillus oceanisediminis Bhandara28	BBV17_04185	MBRJ01000079	complement(64791..65993)	cell division protein FtsW	BBV17_04220	71750..71950	hypothetical protein
					BBV17_04280	complement(80728..80862)	phosphoesterase
Bacillus paralicheniformis ATCC 12759	DJ88_3314	KN125579	2238012..2238428	collagen triple helix repeat family protein	DJ88_3304	2229960..2230184	inner spore coat D family protein
Bacillus paralicheniformis B4123	B4123_2672	LKPP01000073	89196..89645	Phage tail fiber protein	B4123_2661	79705..79911	hypothetical protein
Bacillus paralicheniformis BH19	CXP52_09340	PJMD01000013	348753..349202	collagen-like protein	CXP52_09275	339277..339468	hypothetical protein
					CXP52_09285	340712..340936	spore coat protein
					CXP52_09305	342463..342789	transglycosylase
Bacillus paralicheniformis BL 09	SC10_B2orf01290	CP010524	901865..903469	hypothetical protein	SC10_B2orf01277	896827..896943	hypothetical protein
	SC10_B2orf01292	CP010524	904136..905575	hypothetical protein	SC10_B2orf01277	896827..896943	hypothetical protein
	SC10_B2orf01297	CP010524	906292..907842	triple helix repeat-containing collagen	SC10_B2orf01277	896827..896943	hypothetical protein
	SC10_B2orf01298	CP010524	908076..910001	triple helix repeat-containing collagen	SC10_B2orf01277	896827..896943	hypothetical protein
Bacillus paralicheniformis CBMAI 1303	D5285_03510	CP033389	678003..678437	collagen-like protein	D5285_03445	668218..668400	hypothetical protein
					D5285_03610	694894..695115	hypothetical protein
	D5285_15385	CP033389	complement(3029536..3029985)	collagen-like protein	D5285_15420	complement(3035949..3036275)	transglycosylase
					D5285_15440	complement(3037802..3038026)	spore coat protein
Bacillus paralicheniformis KJ 16	ACH97_219005	LBMN02000015	33319..33768	hypothetical protein	ACH97_218935	22959..23141	hypothetical protein
Bacillus paralicheniformis KMS 80	BV582_05080	MUEI01000001	984129..984554	collagen-like protein	BV582_05045	977775..978131	HNH endonuclease
Bacillus paralicheniformis NCIMB 8874	BBP22_15215	MBGK01000003	308338..308787	hypothetical protein	BBP22_15180	302048..302374	transglycosylase
Bacillus paralicheniformis NMSW12	C6W27_01660	PVQR01000001	312275..312691	collagen-like protein	C6W27_01610	304222..304446	spore coat protein
Bacillus paralicheniformis S127	ACJ43_21485	LFIM01000018	complement(35565..36005)	phage protein	ACJ43_21565	complement(46418..46600)	hypothetical protein
Bacillus pseudomycoides 219298	spoIIQ	CP007626	complement(2260286..2261299)	stage II sporulation protein Q	DJ92_2391	complement(2275793..2276212)	NADH-quinone oxidoreductase, chain I family protein
	DJ92_3847	CP007626	complement(3757792..3758646)	collagen triple helix repeat family protein	DJ92_3831	3743579..3743725	nucleotidyl transferase family protein
					DJ92_3850	complement(3760935..3761429)	spore coat Z family protein
					DJ92_3853	complement(3762534..3763001)	spore coat Z family protein
Bacillus pseudomycoides AFS000230	CN691_07175	NUFH01000021	complement(225561..225779)	hypothetical protein	CN691_07145	221370..221837	spore coat protein
					CN691_07160	222941..223435	spore coat protein
Bacillus pseudomycoides AFS000475	CN693_04845	NUFE01000021	47626..47850	hypothetical protein	CN693_04865	complement(50139..50633)	spore coat protein
					CN693_04880	complement(51736..52203)	spore coat protein
Bacillus pseudomycoides AFS001949	CN680_23340	NUEX01000095	60062..60277	hypothetical protein	CN680_23360	complement(62539..63033)	spore coat protein
					CN680_23375	complement(64136..64603)	spore coat protein
Bacillus pseudomycoides AFS003288	CN677_01860	NUEP01000007	39171..39560	hypothetical protein	CN677_01735	24998..25177	hypothetical protein
					CN677_01780	complement(30318..30509)	hypothetical protein
					CN677_01820	complement(33857..34057)	hypothetical protein
					CN677_01850	37792..37956	sporulation protein YjcZ
					CN677_01875	40957..41103	sporulation protein YjcZ
					CN677_01890	44142..44246	sporulation protein YjcZ
	CN677_07225	NUEP01000009	714277..715182	hypothetical protein	CN677_07200	711185..711652	spore coat protein
					CN677_07215	712756..713250	spore coat protein
	CN677_07230	NUEP01000009	complement(715688..715888)	hypothetical protein	CN677_07200	711185..711652	spore coat protein
					CN677_07215	712756..713250	spore coat protein
Bacillus pseudomycoides AFS003503	CN887_00215	NUEO01000001	42798..43022	hypothetical protein	CN887_00230	complement(45195..45689)	spore coat protein
					CN887_00245	complement(46794..47261)	spore coat protein
Bacillus pseudomycoides AFS004741	CN686_20435	NUEJ01000060	59718..59942	hypothetical protein	CN686_20455	complement(62177..62671)	spore coat protein
					CN686_20470	complement(63774..64241)	spore coat protein
Bacillus pseudomycoides AFS008320	CN620_17980	NUDZ01000049	60047..60271	hypothetical protein	CN620_18000	complement(62413..62907)	spore coat protein
					CN620_18015	complement(64010..64477)	spore coat protein
Bacillus pseudomycoides AFS008599	CN641_13495	NUDY01000031	104342..104560	hypothetical protein	CN641_13510	complement(106800..107294)	spore coat protein
					CN641_13525	complement(108398..108865)	spore coat protein
	CN641_13500	NUDY01000031	complement(105066..105818)	hypothetical protein	CN641_13510	complement(106800..107294)	spore coat protein
					CN641_13525	complement(108398..108865)	spore coat protein
Bacillus pseudomycoides AFS009013	CN640_10145	NUDW01000013	complement(103053..104072)	hypothetical protein	CN640_10175	complement(107802..108296)	spore coat protein
					CN640_10190	complement(109401..109868)	spore coat protein
	CN640_10165	NUDW01000013	complement(105987..106847)	hypothetical protein	CN640_10175	complement(107802..108296)	spore coat protein
					CN640_10190	complement(109401..109868)	spore coat protein
Bacillus pseudomycoides AFS009643	CN632_12005	NUDR01000026	242558..243400	hypothetical protein	CN632_11980	239464..239931	spore coat protein
					CN632_11995	241036..241530	spore coat protein
Bacillus pseudomycoides AFS009709	CN619_27180	NUDQ01000212	complement(49937..50179)	hypothetical protein	CN619_27145	45611..46078	spore coat protein
					CN619_27160	47181..47675	spore coat protein
Bacillus pseudomycoides AFS009893	CN613_03650	NUDP01000013	59730..59936	hypothetical protein	CN613_03665	complement(62180..62674)	spore coat protein
					CN613_03680	complement(63777..64244)	spore coat protein
Bacillus pseudomycoides AFS012367	CN628_22970	NUDF01000090	complement(1..239)	hypothetical protein	CN628_22980	complement(1224..1718)	spore coat protein
					CN628_22995	complement(2821..3288)	spore coat protein
Bacillus pseudomycoides AFS013396	CN615_14735	NUDA01000028	10972..11172	hypothetical protein	CN615_14755	complement(13565..14059)	spore coat protein
					CN615_14770	complement(15163..15630)	spore coat protein
Bacillus pseudomycoides AFS018356	CN597_03395	NUCK01000007	complement(103259..104287)	hypothetical protein	CN597_03425	complement(107999..108493)	spore coat protein
					CN597_03440	complement(109598..110065)	spore coat protein
	CN597_03415	NUCK01000007	complement(106202..107044)	hypothetical protein	CN597_03425	complement(107999..108493)	spore coat protein
					CN597_03440	complement(109598..110065)	spore coat protein
Bacillus pseudomycoides AFS018958	CN593_22405	NUCG01000051	complement(51635..51853)	hypothetical protein	CN593_22375	47342..47809	spore coat protein
					CN593_22390	48913..49407	spore coat protein
Bacillus pseudomycoides AFS022050	CN584_05400	NUBV01000013	33504..34337	hypothetical protein	CN584_05375	30439..30906	spore coat protein
					CN584_05390	32010..32504	spore coat protein
	CN584_05405	NUBV01000013	complement(34851..35084)	hypothetical protein	CN584_05375	30439..30906	spore coat protein
					CN584_05390	32010..32504	spore coat protein
Bacillus pseudomycoides AFS022225	CN591_24985	NUBT01000105	60027..60251	hypothetical protein	CN591_25000	complement(62450..62944)	spore coat protein
					CN591_25015	complement(64047..64514)	spore coat protein
Bacillus pseudomycoides AFS022493	CN564_26340	NUBR01000226	17797..18380	collagen-like protein	CN564_26245	complement(4052..4246)	hypothetical protein
	CN564_03435	NUBR01000008	complement(43911..44129)	hypothetical protein	CN564_03405	39690..40157	spore coat protein
					CN564_03420	41261..41755	spore coat protein
Bacillus pseudomycoides AFS022598	CN568_27530	NUBQ01000139	46901..47653	hypothetical protein	CN568_27505	43836..44303	spore coat protein
					CN568_27520	45407..45901	spore coat protein
	CN568_27535	NUBQ01000139	complement(48159..48377)	hypothetical protein	CN568_27505	43836..44303	spore coat protein
					CN568_27520	45407..45901	spore coat protein
Bacillus pseudomycoides AFS022719	CN565_12750	NUBP01000032	74380..74598	hypothetical protein	CN565_12765	complement(76754..77248)	spore coat protein
					CN565_12780	complement(78352..78819)	spore coat protein
Bacillus pseudomycoides AFS024178	CN550_08920	NUBH01000024	complement(1..239)	hypothetical protein	CN550_08930	complement(1224..1718)	spore coat protein
					CN550_08945	complement(2821..3288)	spore coat protein
Bacillus pseudomycoides AFS024482	CN571_20480	NUBF01000040	complement(74845..75228)	transporter	CN571_20375	55148..55375	transposase
	CN571_06035	NUBF01000006	complement(43340..44173)	hypothetical protein	CN571_06045	complement(45120..45614)	spore coat protein
					CN571_06060	complement(46718..47185)	spore coat protein
Bacillus pseudomycoides AFS026185	CN559_18915	NUAY01000089	145..402	hypothetical protein	CN559_18930	complement(2522..3016)	spore coat protein
					CN559_18945	complement(4120..4587)	spore coat protein
Bacillus pseudomycoides AFS026857	CN542_03520	NUAS01000010	74584..74808	hypothetical protein	CN542_03535	complement(77061..77555)	spore coat protein
					CN542_03550	complement(78658..79125)	spore coat protein
Bacillus pseudomycoides AFS032644	COI47_08205	NUUH01000019	41257..42006	hypothetical protein	COI47_08180	38246..38713	spore coat protein
					COI47_08195	39817..40311	spore coat protein
	COI47_08210	NUUH01000019	complement(42460..42669)	hypothetical protein	COI47_08180	38246..38713	spore coat protein
					COI47_08195	39817..40311	spore coat protein
Bacillus pseudomycoides AFS035137	COF72_26070	NUTT01000175	21809..22376	collagen-like protein	COF72_25975	complement(8024..8218)	hypothetical protein
Bacillus pseudomycoides AFS037117	COF78_00815	NUTM01000003	6110..6295	hypothetical protein	COF78_00795	3713..3877	DUF2197 domain-containing protein
	COF78_21955	NUTM01000074	64493..65326	hypothetical protein	COF78_21930	61428..61895	spore coat protein
					COF78_21945	62999..63493	spore coat protein
	COF78_21960	NUTM01000074	complement(65832..66050)	hypothetical protein	COF78_21930	61428..61895	spore coat protein
					COF78_21945	62999..63493	spore coat protein
Bacillus pseudomycoides AFS037265	COF81_00040	NUTL01000005	1312..1536	hypothetical protein	COF81_00055	complement(3880..4374)	spore coat protein
					COF81_00070	complement(5478..5945)	spore coat protein
	COF81_00045	NUTL01000005	complement(2050..2880)	hypothetical protein	COF81_00055	complement(3880..4374)	spore coat protein
					COF81_00070	complement(5478..5945)	spore coat protein
	COF81_19830	NUTL01000086	48160..48746	collagen-like protein	COF81_19730	complement(31216..31410)	hypothetical protein
Bacillus pseudomycoides AFS039118	COF69_06110	NUTH01000006	117477..118226	hypothetical protein	COF69_06085	114466..114933	spore coat protein
					COF69_06100	116037..116531	spore coat protein
	COF69_06115	NUTH01000006	complement(118680..118889)	hypothetical protein	COF69_06085	114466..114933	spore coat protein
					COF69_06100	116037..116531	spore coat protein
Bacillus pseudomycoides AFS040159	COF52_20145	NUTE01000067	46420..47253	hypothetical protein	COF52_20120	43381..43848	spore coat protein
					COF52_20135	44953..45447	spore coat protein
	COF52_20165	NUTE01000067	49177..49520	hypothetical protein	COF52_20120	43381..43848	spore coat protein
					COF52_20135	44953..45447	spore coat protein
Bacillus pseudomycoides AFS040883	COF51_06610	NUTB01000024	complement(104650..105522)	hypothetical protein	COF51_06625	complement(107833..108327)	spore coat protein
					COF51_06640	complement(109431..109898)	spore coat protein
	COF51_06615	NUTB01000024	complement(105972..106724)	hypothetical protein	COF51_06625	complement(107833..108327)	spore coat protein
					COF51_06640	complement(109431..109898)	spore coat protein
	COF51_06620	NUTB01000024	106972..107766	hypothetical protein	COF51_06625	complement(107833..108327)	spore coat protein
					COF51_06640	complement(109431..109898)	spore coat protein
					scfA	126503..126652	six-cysteine peptide SCIFF
Bacillus pseudomycoides AFS043018	COC54_14805	NUKW01000018	196275..196857	collagen-like protein	COC54_14710	complement(182516..182710)	hypothetical protein
	COC54_17310	NUKW01000027	42590..42814	hypothetical protein	COC54_17325	complement(44963..45457)	spore coat protein
					COC54_17340	complement(46562..47029)	spore coat protein
Bacillus pseudomycoides AFS045932	COF46_13335	NUSG01000033	26635..27018	transporter	COF46_13440	complement(46489..46716)	transposase
	COF46_23030	NUSG01000087	complement(1..195)	hypothetical protein	COF46_23040	complement(1196..1690)	spore coat protein
					COF46_23055	complement(2794..3261)	spore coat protein
Bacillus pseudomycoides AFS047869	COF36_16375	NUSD01000038	42556..42774	hypothetical protein	COF36_16390	complement(44900..45394)	spore coat protein
					COF36_16405	complement(46498..46965)	spore coat protein
	COF36_22425	NUSD01000051	25216..25912	collagen-like protein	COF36_22330	complement(11471..11665)	hypothetical protein
Bacillus pseudomycoides AFS048537	COF63_04370	NUSB01000010	complement(84255..85052)	hypothetical protein	COF63_04380	complement(86080..86574)	spore coat protein
					COF63_04395	complement(87679..88146)	spore coat protein
	COF63_08205	NUSB01000018	complement(15852..16259)	hypothetical protein	COF63_08175	complement(11251..11331)	sporulation protein YjcZ
					COF63_08190	complement(14309..14455)	sporulation protein YjcZ
					COF63_08215	complement(17474..17638)	sporulation protein YjcZ
					COF63_08240	21213..21413	hypothetical protein
					COF63_08270	24447..24638	hypothetical protein
					COF63_08325	27889..28083	hypothetical protein
					COF63_08365	complement(34574..34753)	hypothetical protein
Bacillus pseudomycoides AFS048805	COF38_00520	NUSA01000001	104471..104671	hypothetical protein	COF38_00535	complement(106845..107339)	spore coat protein
					COF38_00550	complement(108443..108910)	spore coat protein
	COF38_23775	NUSA01000057	complement(5592..5981)	hypothetical protein	COF38_23745	complement(906..1010)	sporulation protein YjcZ
					COF38_23760	complement(4049..4195)	sporulation protein YjcZ
					COF38_23785	complement(7196..7360)	sporulation protein YjcZ
					COF38_23815	11095..11295	hypothetical protein
					COF38_23850	14643..14834	hypothetical protein
					COF38_23895	complement(19975..20154)	hypothetical protein
Bacillus pseudomycoides AFS049531	COF05_10360	NURV01000038	complement(25905..26147)	hypothetical protein	COF05_10325	21560..22027	spore coat protein
					COF05_10340	23130..23624	spore coat protein
Bacillus pseudomycoides AFS050088	COF01_12215	NURT01000024	complement(1..281)	hypothetical protein	COF01_12245	complement(3903..4397)	spore coat protein
					COF01_12260	complement(5501..5968)	spore coat protein
	COF01_12230	NURT01000024	1475..1708	hypothetical protein	COF01_12245	complement(3903..4397)	spore coat protein
					COF01_12260	complement(5501..5968)	spore coat protein
	COF01_12235	NURT01000024	complement(2207..2875)	hypothetical protein	COF01_12245	complement(3903..4397)	spore coat protein
					COF01_12260	complement(5501..5968)	spore coat protein
Bacillus pseudomycoides AFS053905	COE83_01330	NURC01000003	complement(1..584)	collagen-like protein	COE83_01415	13378..13572	hypothetical protein
	COE83_21500	NURC01000089	complement(25884..26108)	hypothetical protein	COE83_21465	21558..22025	spore coat protein
					COE83_21480	23128..23622	spore coat protein
Bacillus pseudomycoides AFS054612	COE85_18315	NUQW01000066	complement(25827..26051)	hypothetical protein	COE85_18285	21558..22025	spore coat protein
					COE85_18300	23128..23622	spore coat protein
Bacillus pseudomycoides AFS055788	COE78_04470	NUQS01000013	42917..43117	hypothetical protein	COE78_04485	complement(45252..45746)	spore coat protein
					COE78_04500	complement(46850..47317)	spore coat protein
	COE78_12840	NUQS01000055	complement(5592..5981)	hypothetical protein	COE78_12810	complement(906..1010)	sporulation protein YjcZ
					COE78_12825	complement(4049..4195)	sporulation protein YjcZ
					COE78_12850	complement(7196..7360)	sporulation protein YjcZ
					COE78_12880	11095..11295	hypothetical protein
					COE78_12915	14643..14834	hypothetical protein
					COE78_12960	complement(19975..20154)	hypothetical protein
Bacillus pseudomycoides AFS056690	COE76_03315	NUQN01000017	47667..47891	hypothetical protein	COE76_03330	complement(50154..50648)	spore coat protein
					COE76_03345	complement(51751..52218)	spore coat protein
Bacillus pseudomycoides AFS056801	COE73_17665	NUQM01000045	60073..60297	hypothetical protein	COE73_17685	complement(62532..63026)	spore coat protein
					COE73_17700	complement(64129..64596)	spore coat protein
Bacillus pseudomycoides AFS058374	COM59_15675	NVKC01000038	48398..49228	hypothetical protein	COM59_15650	45378..45845	spore coat protein
					COM59_15665	46949..47443	spore coat protein
	COM59_15680	NVKC01000038	complement(49742..49975)	hypothetical protein	COM59_15650	45378..45845	spore coat protein
					COM59_15665	46949..47443	spore coat protein
Bacillus pseudomycoides AFS058668	COM62_02960	NVKA01000004	complement(104245..105117)	hypothetical protein	COM62_02975	complement(107599..108093)	spore coat protein
					COM62_02990	complement(109197..109664)	spore coat protein
	COM62_02965	NVKA01000004	complement(105567..106490)	hypothetical protein	COM62_02975	complement(107599..108093)	spore coat protein
					COM62_02990	complement(109197..109664)	spore coat protein
	COM62_02970	NVKA01000004	106738..107532	hypothetical protein	COM62_02975	complement(107599..108093)	spore coat protein
					COM62_02990	complement(109197..109664)	spore coat protein
					scfA	126269..126418	six-cysteine peptide SCIFF
Bacillus pseudomycoides AFS060037	COM55_10950	NVJY01000024	complement(283625..284182)	single-stranded DNA-binding protein	COM55_10865	complement(268827..269012)	CxxH/CxxC protein
Bacillus pseudomycoides AFS062254	COM57_15900	NVJO01000024	complement(225619..225837)	hypothetical protein	COM57_15870	221437..221904	spore coat protein
[truncated: 8,356 more rows]
